# Supplementary material for: Chromatin Landscape Distinguishes the Genomic Loci of Hundreds of Androgen-Receptor-Associated LincRNAs From the Loci of Non-associated LincRNAs
Source: Front Genet. 2018 Apr 25;9:132. doi: 10.3389/fgene.2018.00132 (PMC5985396; doi:10.3389/fgene.2018.00132)
Supplement: Supplementary file 1 [file Table_1.XLSX]

## Sheet: Sheet1
Table S1 - Primers for qPCR
Validation of absence of gDNA contamination in the polyA+ RNA
mitoc-intergenic-gDNA-F	GCATTTGGTATTTTCGTCTGG
mitoc-intergenic-gDNA-R	CTTTAGTAGGTATGTTCGCCTG
mitoc-cytochrome-b-gDNA-F	ACATCGGCATTATCCTCCTG
mitoc-cytochrome-b-gDNA-R	GTGTGAGGGTGGGACTGTCT
HistoneH3_F	ACGGCTCGTACAAAGCAGAC
HistoneH3_R	CCGCTGAAACTTGTTCACTG
TUBA1C_F	TCAACACCTTCTTCAGTGAAACG
TUBA1C_R	AGTGCCAGTGCGAACTTCATC
Validation of lincRNAs expression activation by androgen in LNCaP cells
LINC001296_RT_F	ACCTCCATACGAGAATGGGTCTAAAGG
LINC001296_RT_R	GAGCAAGACATCCTCCACCAGC
RP11-77_RT_F	GCTTTGCCCACTGAATCATCATGC
RP11-77_RT_R	CAGACACAGGTCCAGCGACAATG
LINC000930_RT_F	CAGAAATGGAAGCAGAGGCAAGAGG
LINC000930_RT_R	CCAGACTACTAGAGGGAGGAACACTG
lincpsa1_RT_F	GCAGGTCAGCAGGCATCTC
lincpsa1_RT_R	TAACCCCCCACTCCTTGTTCT
Validation of RNA IP with positive and negative lincRNA controls
MALAT1_RT_F	TTTGATCTAGCACAGACCCTTCAC
MALAT1_RT_R	GACCTCGACACCATCGTTACCT
eKLK3_RT_F	TGGGACAACTTGCAAACCTG
eKLK3_RT_R	CCAGAGTAGGTCTGTTTTCAATCCA
PCGEM_RT_F	GGTGCCTTTGCCAATGTTAT
PCGEM_RT_R	AGCATGCTCTCTGCAAAGGT
Validation of RNA IP for ARA-lincRNAs
ARAlincRNA_0003.5_F	CGCATCCACTCATTCACTCAAG
ARAlincRNA_0003.5_R	CCTACATCCTTCTCCGCTGT
ARAlincRNA_0003.2_F	CTTAGCAGGAGTGCCCCATCT
ARAlincRNA_0003.2_R	CCTTCACCTGAGCATCTCTGAC
ARAlincRNA_0143.1-2_F	CTGTCACTTGCTTTGCTCTTCAC
ARAlincRNA_0143.1-2_R	GATAGAGGTTGCGCCACACA
ARAlincRNA_0204.2-2_F	GCTCCAGAAGAGGAAATTCAGGTG
ARAlincRNA_0204.2-2_R	CTTGGGTTGCTTGCAGGTTTG
ARAlincRNA_0546.1_F	ACGCCTCCTCTCTCCTGATTG
ARAlincRNA_0546.1_R	GTGCTGGGGCTTCTTTAGTGG
ARAlincRNA_0597.1_F	GCAAATTCAGCCTTATCCATGTCCA
ARAlincRNA_0597.1_R	CTGTAATCAGAGCCCAAGCAGC
ARAlincRNA_0431.1_F	CTGGCATCTCACCCCCTTAAC
ARAlincRNA_0431.1_R	GAGTCCAGCGAACTGAAGGAC
ARAlincRNA_0616.1_F	CAGGCACTGTCTTCATGGACC
ARAlincRNA_0616.1_R	AGAGGAATCACTGTTGGCAAGG
linc-CD180-13_RT_F	GAGACATCCACACGCTTCCAGT	ARAlincRNA_0466_F
linc-CD180-13_RT_R	GACCCAAAGAGTGAGCAGCAGCAG	ARAlincRNA_0466_R
