# Supplementary material for: Chromatin Landscape Distinguishes the Genomic Loci of Hundreds of Androgen-Receptor-Associated LincRNAs From the Loci of Non-associated LincRNAs
Source: Front Genet. 2018 Apr 25;9:132. doi: 10.3389/fgene.2018.00132 (PMC5985396; doi:10.3389/fgene.2018.00132)
Supplement: Supplementary file 3 [file Table_3.xlsx]

## Sheet: Table_S3_LNCaP_lincRNAs.bed
Supplementary Table S3 - The list of all 7022 lincRNAs expressed at FPKM ≥ 1 in LNCaP (comprised of 14223 transcript isoforms) in a BED format.
chrom	chromStart	chromEnd	name	score	strand	thickStart	thickEnd	itemRgb	blockCount	blockSizes	blockStarts
chr1	317719	324873	TCONS_00000017	0	+	324873	324873	0	4	62,191,58,435,	0,4318,6568,6719,
chr1	317719	328453	TCONS_00000018	0	+	328453	328453	0	8	62,686,58,259,191,58,2131,1106,	0,2248,3161,3312,4318,6568,6719,9628,
chr1	317719	328453	TCONS_00000019	0	+	328453	328453	0	5	62,686,58,2076,902,	0,2248,6568,6719,9832,
chr1	317719	328453	TCONS_00000020	0	+	328453	328453	0	5	62,191,58,2076,902,	0,4318,6568,6719,9832,
chr1	317719	342806	TCONS_00000021	0	+	342806	342806	0	7	62,686,58,259,191,169,415,	0,2248,3161,3312,4318,16409,24672,
chr1	317729	320353	TCONS_00000022	0	+	320353	320353	0	2	52,386,	0,2238,
chr1	320161	321056	TCONS_00000023	0	+	321056	321056	0	3	492,58,25,	0,719,870,
chr1	320161	324461	TCONS_00000024	0	+	324461	324461	0	3	492,58,23,	0,4126,4277,
chr1	320334	322097	TCONS_00000025	0	+	322097	322097	0	4	319,58,259,60,	0,546,697,1703,
chr1	320880	322203	TCONS_00000026	0	+	322203	322203	0	3	58,233,166,	0,151,1157,
chr1	322077	342806	TCONS_00000027	0	+	342806	342806	0	3	151,169,415,	0,12051,20314,
chr1	322671	324955	TCONS_00000028	0	+	324955	324955	0	2	402,205,	0,2079,
chr1	322671	328453	TCONS_00000029	0	+	328453	328453	0	3	402,1819,1106,	0,2079,4676,
chr1	323860	334505	TCONS_00000030	0	+	334505	334505	0	3	200,58,377,	0,427,10268,
chr1	324755	328453	TCONS_00000031	0	+	328453	328453	0	2	1759,902,	0,2796,
chr1	326095	328112	TCONS_00000032	0	+	328112	328112	0	2	474,765,	0,1252,
chr1	329783	334271	TCONS_00000033	0	+	334271	334271	0	2	193,143,	0,4345,
chr1	329783	453948	TCONS_00000034	0	+	453948	453948	0	5	193,169,102,180,304,	0,4345,109683,116230,123861,
chr1	334125	334305	TCONS_00000035	0	+	334305	334305	0	1	180,	0,
chr1	334128	446155	TCONS_00000036	0	+	446155	446155	0	3	169,102,142,	0,105338,111885,
chr1	439364	453722	TCONS_00000038	0	+	453722	453722	0	3	204,180,78,	0,6649,14280,
chr1	450886	453942	TCONS_00000039	0	+	453942	453942	0	2	200,298,	0,2758,
chr1	453216	453948	TCONS_00000040	0	+	453948	453948	0	2	102,304,	0,428,
chr1	670331	670848	TCONS_00014524	0	-	670848	670848	0	1	517,	0,
chr1	694411	700305	TCONS_00014531	0	-	700305	700305	0	2	92,203,	0,5691,
chr1	694411	714006	TCONS_00014532	0	-	714006	714006	0	8	92,525,59,66,216,132,110,343,	0,5691,7297,9516,10465,13944,15139,19252,
chr1	694411	753092	TCONS_00014533	0	-	753092	753092	0	11	92,525,59,66,216,132,110,93,50,104,340,	0,5691,7297,9516,10465,13944,15139,46767,49542,51035,58341,
chr1	700236	714006	TCONS_00014534	0	-	714006	714006	0	7	391,59,66,216,132,110,343,	0,1472,3691,4640,8119,9314,13427,
chr1	714149	720070	TCONS_00000055	0	+	720070	720070	0	3	323,200,321,	0,3167,5600,
chr1	714149	723052	TCONS_00000056	0	+	723052	723052	0	4	323,200,124,1280,	0,3167,5600,7623,
chr1	714149	737256	TCONS_00000057	0	+	737256	737256	0	5	323,107,253,124,270,	0,3167,4341,5600,22837,
chr1	714149	740650	TCONS_00000058	0	+	740650	740650	0	6	323,200,124,113,272,495,	0,3167,5600,16700,25181,26006,
chr1	714149	740650	TCONS_00000059	0	+	740650	740650	0	6	323,200,124,101,304,495,	0,3167,5600,24797,25149,26006,
chr1	714149	741839	TCONS_00000060	0	+	741839	741839	0	9	323,107,253,124,160,113,272,191,74,	0,3167,4341,5600,14112,16700,25181,26006,27616,
chr1	714149	741839	TCONS_00000061	0	+	741839	741839	0	7	323,200,253,124,304,191,74,	0,3167,4341,5600,25149,26006,27616,
chr1	714149	745440	TCONS_00000062	0	+	745440	745440	0	6	323,200,124,301,107,403,	0,3167,5600,25152,28447,30888,
chr1	714149	745440	TCONS_00000063	0	+	745440	745440	0	6	323,200,124,304,107,403,	0,3167,5600,25149,28447,30888,
chr1	714149	745440	TCONS_00000064	0	+	745440	745440	0	10	323,1427,124,160,113,101,272,191,107,439,	0,3167,5600,14112,16700,24797,25181,26006,28447,30852,
chr1	714149	745440	TCONS_00000065	0	+	745440	745440	0	8	323,200,124,101,304,191,107,403,	0,3167,5600,24797,25149,26006,28447,30888,
chr1	714149	745440	TCONS_00000066	0	+	745440	745440	0	7	323,200,124,301,191,107,439,	0,3167,5600,25152,26006,28447,30852,
chr1	714161	717571	TCONS_00000067	0	+	717571	717571	0	2	311,255,	0,3155,
chr1	714309	720035	TCONS_00000068	0	+	720035	720035	0	4	163,107,253,286,	0,3007,4181,5440,
chr1	714316	719809	TCONS_00000069	0	+	719809	719809	0	4	156,200,253,60,	0,3000,4174,5433,
chr1	714435	740255	TCONS_00000070	0	+	740255	740255	0	3	37,304,100,	0,24863,25720,
chr1	715215	715546	TCONS_00014536	0	-	715546	715546	0	1	331,	0,
chr1	719749	720357	TCONS_00000071	0	+	720357	720357	0	1	608,	0,
chr1	719749	722246	TCONS_00000072	0	+	722246	722246	0	2	124,474,	0,2023,
chr1	719749	730893	TCONS_00000073	0	+	730893	730893	0	2	124,44,	0,11100,
chr1	719749	737256	TCONS_00000074	0	+	737256	737256	0	2	124,270,	0,17237,
chr1	719749	740212	TCONS_00000075	0	+	740212	740212	0	5	124,160,113,272,57,	0,8512,11100,19581,20406,
chr1	719749	740507	TCONS_00000076	0	+	740507	740507	0	4	124,101,304,352,	0,19197,19549,20406,
chr1	719749	740507	TCONS_00000077	0	+	740507	740507	0	3	124,304,352,	0,19549,20406,
chr1	719749	741839	TCONS_00000078	0	+	741839	741839	0	4	124,304,191,74,	0,19549,20406,22016,
chr1	719749	742694	TCONS_00000079	0	+	742694	742694	0	4	124,301,191,98,	0,19552,20406,22847,
chr1	719749	745109	TCONS_00000080	0	+	745109	745109	0	4	124,304,107,72,	0,19549,22847,25288,
chr1	719775	742701	TCONS_00000081	0	+	742701	742701	0	7	98,160,113,101,272,191,105,	0,8486,11074,19171,19555,20380,22821,
chr1	721179	723052	TCONS_00000082	0	+	723052	723052	0	1	1873,	0,
chr1	722669	723073	TCONS_00014538	0	-	723073	723073	0	1	404,	0,
chr1	736258	745541	TCONS_00014540	0	-	745541	745541	0	4	285,93,50,95,	0,4920,7695,9188,
chr1	736258	753092	TCONS_00014541	0	-	753092	753092	0	5	285,93,50,104,340,	0,4920,7695,9188,16494,
chr1	740155	740650	TCONS_00000083	0	+	740650	740650	0	1	495,	0,
chr1	740178	742845	TCONS_00000084	0	+	742845	742845	0	2	168,249,	0,2418,
chr1	740311	745440	TCONS_00000085	0	+	745440	745440	0	3	35,107,439,	0,2285,4690,
chr1	745488	753092	TCONS_00014545	0	-	753092	753092	0	2	62,340,	0,7264,
chr1	752436	752816	TCONS_00014547	0	-	752816	752816	0	1	380,	0,
chr1	756055	757301	TCONS_00000087	0	+	757301	757301	0	2	734,372,	0,874,
chr1	756410	758975	TCONS_00000088	0	+	758975	758975	0	2	259,316,	0,2249,
chr1	757785	759075	TCONS_00014548	0	-	759075	759075	0	2	128,1057,	0,233,
chr1	789206	789438	TCONS_00014554	0	-	789438	789438	0	1	232,	0,
chr1	789206	789438	TCONS_00014555	0	-	789438	789438	0	1	232,	0,
chr1	803386	812283	TCONS_00014556	0	-	812283	812283	0	4	524,49,1044,158,	0,620,6105,8739,
chr1	803450	812283	TCONS_00014557	0	-	812283	812283	0	3	605,1044,158,	0,6041,8675,
chr1	803619	805581	TCONS_00014558	0	-	805581	805581	0	4	291,49,48,116,	0,387,1288,1846,
chr1	803782	812182	TCONS_00014559	0	-	812182	812182	0	3	273,116,57,	0,6637,8343,
chr1	836041	836408	TCONS_00014561	0	-	836408	836408	0	1	367,	0,
chr1	840213	851356	TCONS_00000105	0	+	851356	851356	0	2	124,227,	0,10916,
chr1	840217	852315	TCONS_00000106	0	+	852315	852315	0	7	124,385,2411,2500,669,200,619,	0,457,964,7107,9965,10912,11479,
chr1	840217	852315	TCONS_00000107	0	+	852315	852315	0	6	124,2918,2500,201,301,1186,	0,457,7107,9965,10333,10912,
chr1	840486	841186	TCONS_00000108	0	+	841186	841186	0	2	573,5,	0,695,
chr1	840486	852315	TCONS_00000109	0	+	852315	852315	0	7	573,2411,2500,201,68,153,1186,	0,695,6838,9696,10061,10212,10643,
chr1	843464	845308	TCONS_00014563	0	-	845308	845308	0	2	298,53,	0,1791,
chr1	845763	852315	TCONS_00000110	0	+	852315	852315	0	4	4061,201,301,1186,	0,4419,4787,5366,
chr1	845788	852315	TCONS_00000111	0	+	852315	852315	0	6	1065,2500,433,153,130,619,	0,1536,4394,4910,5341,5908,
chr1	846814	850328	TCONS_00000112	0	+	850328	850328	0	2	39,3004,	0,510,
chr1	846814	852315	TCONS_00000113	0	+	852315	852315	0	4	39,3291,153,1186,	0,510,3884,4315,
chr1	849550	850351	TCONS_00000114	0	+	850351	850351	0	2	274,169,	0,632,
chr1	852244	856396	TCONS_00014564	0	-	856396	856396	0	1	4152,	0,
chr1	852244	856468	TCONS_00014565	0	-	856468	856468	0	2	1207,1119,	0,3105,
chr1	852249	855072	TCONS_00014566	0	-	855072	855072	0	4	851,89,91,358,	0,1152,1955,2465,
chr1	852749	853914	TCONS_00014567	0	-	853914	853914	0	2	117,513,	0,652,
chr1	852818	853715	TCONS_00014568	0	-	853715	853715	0	2	282,314,	0,583,
chr1	852952	854817	TCONS_00014569	0	-	854817	854817	0	4	148,94,91,103,	0,449,1252,1762,
chr1	856645	859063	TCONS_00014570	0	-	859063	859063	0	2	1449,671,	0,1747,
chr1	856645	859063	TCONS_00014571	0	-	859063	859063	0	2	1244,671,	0,1747,
chr1	856645	859063	TCONS_00014572	0	-	859063	859063	0	2	1244,1073,	0,1345,
chr1	936182	936761	TCONS_00000146	0	+	936761	936761	0	1	579,	0,
chr1	941765	942835	TCONS_00000148	0	+	942835	942835	0	1	1070,	0,
chr1	944121	944877	TCONS_00000150	0	+	944877	944877	0	1	756,	0,
chr1	1000883	1001764	TCONS_00014599	0	-	1001764	1001764	0	1	881,	0,
chr1	1000883	1004009	TCONS_00014600	0	-	1004009	1004009	0	2	330,69,	0,3057,
chr1	1006000	1006376	TCONS_00014601	0	-	1006376	1006376	0	1	376,	0,
chr1	1006345	1009687	TCONS_00014602	0	-	1009687	1009687	0	2	1610,292,	0,3050,
chr1	1006413	1006675	TCONS_00014603	0	-	1006675	1006675	0	1	262,	0,
chr1	1098259	1098648	TCONS_00000176	0	+	1098648	1098648	0	1	389,	0,
chr1	1100392	1101743	TCONS_00000178	0	+	1101743	1101743	0	1	1351,	0,
chr1	1104736	1105723	TCONS_00000182	0	+	1105723	1105723	0	1	987,	0,
chr1	1185156	1186714	TCONS_00014664	0	-	1186714	1186714	0	1	1558,	0,
chr1	1317608	1318166	TCONS_00000229	0	+	1318166	1318166	0	2	83,398,	0,160,
chr1	1317652	1318166	TCONS_00000230	0	+	1318166	1318166	0	3	39,39,168,	0,116,346,
chr1	1343041	1344285	TCONS_00000241	0	+	1344285	1344285	0	1	1244,	0,
chr1	1344475	1345998	TCONS_00000242	0	+	1345998	1345998	0	1	1523,	0,
chr1	1348938	1349476	TCONS_00000243	0	+	1349476	1349476	0	1	538,	0,
chr1	1441823	1442181	TCONS_00000276	0	+	1442181	1442181	0	1	358,	0,
chr1	1442415	1443082	TCONS_00000277	0	+	1443082	1443082	0	1	667,	0,
chr1	1533412	1536058	TCONS_00000291	0	+	1536058	1536058	0	2	283,22,	0,2624,
chr1	1533412	1538401	TCONS_00000292	0	+	1538401	1538401	0	3	283,50,935,	0,2624,4054,
chr1	1535652	1538401	TCONS_00000293	0	+	1538401	1538401	0	2	434,935,	0,1814,
chr1	1535818	1543166	TCONS_00000294	0	+	1543166	1543166	0	3	268,610,170,	0,6434,7178,
chr1	1540733	1542821	TCONS_00000295	0	+	1542821	1542821	0	2	9,569,	0,1519,
chr1	1540733	1543166	TCONS_00000296	0	+	1543166	1543166	0	3	9,610,170,	0,1519,2263,
chr1	1679280	1680643	TCONS_00000371	0	+	1680643	1680643	0	1	1363,	0,
chr1	1827451	1827934	TCONS_00000374	0	+	1827934	1827934	0	1	483,	0,
chr1	1837439	1838924	TCONS_00014982	0	-	1838924	1838924	0	1	1485,	0,
chr1	2113232	2115314	TCONS_00015017	0	-	2115314	2115314	0	2	948,305,	0,1777,
chr1	2113232	2115492	TCONS_00015018	0	-	2115492	2115492	0	1	2260,	0,
chr1	2113232	2126214	TCONS_00015019	0	-	2126214	2126214	0	8	948,1943,246,369,3263,272,136,88,	0,1777,4210,5044,7919,11845,12204,12894,
chr1	2113232	2126214	TCONS_00015020	0	-	2126214	2126214	0	7	3720,246,369,69,272,136,88,	0,4210,5044,7919,11845,12204,12894,
chr1	2113232	2126214	TCONS_00015021	0	-	2126214	2126214	0	7	948,1943,246,369,3263,272,88,	0,1777,4210,5044,7919,11845,12894,
chr1	2113232	2126214	TCONS_00015022	0	-	2126214	2126214	0	9	948,1943,246,369,69,329,272,136,88,	0,1777,4210,5044,7919,10853,11845,12204,12894,
chr1	2113232	2126214	TCONS_00015023	0	-	2126214	2126214	0	5	948,1943,272,136,88,	0,1777,11845,12204,12894,
chr1	2113232	2126214	TCONS_00015024	0	-	2126214	2126214	0	9	948,1943,246,369,69,131,272,136,88,	0,1777,4210,5044,7919,11051,11845,12204,12894,
chr1	2113232	2126214	TCONS_00015025	0	-	2126214	2126214	0	8	948,1943,246,369,69,272,136,88,	0,1777,4210,5044,7919,11845,12204,12894,
chr1	2113232	2126214	TCONS_00015026	0	-	2126214	2126214	0	6	3720,246,369,69,272,88,	0,4210,5044,7919,11845,12894,
chr1	2113232	2126214	TCONS_00015027	0	-	2126214	2126214	0	8	948,1943,246,369,69,329,272,88,	0,1777,4210,5044,7919,10853,11845,12894,
chr1	2113232	2135321	TCONS_00015028	0	-	2135321	2135321	0	8	3720,246,369,69,272,136,3219,447,	0,4210,5044,7919,11845,12204,16213,21642,
chr1	2113232	2135321	TCONS_00015029	0	-	2135321	2135321	0	9	948,1943,246,369,69,272,136,3219,447,	0,1777,4210,5044,7919,11845,12204,16213,21642,
chr1	2113232	2135321	TCONS_00015030	0	-	2135321	2135321	0	11	948,1943,246,369,69,131,272,136,136,176,447,	0,1777,4210,5044,7919,11051,11845,12204,16213,19256,21642,
chr1	2113232	2139172	TCONS_00015031	0	-	2139172	2139172	0	11	948,1943,246,369,4198,136,3219,195,120,153,178,	0,1777,4210,5044,7919,12204,16213,21642,24511,24721,25762,
chr1	2113232	2139172	TCONS_00015032	0	-	2139172	2139172	0	9	948,1943,272,136,176,195,120,153,178,	0,1777,11845,16213,19256,21642,24511,24721,25762,
chr1	2113232	2144159	TCONS_00015033	0	-	2144159	2144159	0	12	948,1943,246,369,69,272,136,136,2472,67,87,172,	0,1777,4210,5044,7919,11845,12204,16213,16960,21770,30578,30755,
chr1	2114173	2115828	TCONS_00015034	0	-	2115828	2115828	0	3	89,134,399,	0,836,1256,
chr1	2115902	2139172	TCONS_00015035	0	-	2139172	2139172	0	8	1050,272,136,176,195,120,153,178,	0,9175,13543,16586,18972,21841,22051,23092,
chr1	2115916	2126180	TCONS_00015036	0	-	2126180	2126180	0	8	1036,246,369,69,131,272,136,54,	0,1526,2360,5235,8367,9161,9520,10210,
chr1	2115916	2126214	TCONS_00015037	0	-	2126214	2126214	0	7	1036,246,369,69,272,136,88,	0,1526,2360,5235,9161,9520,10210,
chr1	2116613	2126190	TCONS_00015038	0	-	2126190	2126190	0	4	339,272,136,64,	0,8464,8823,9513,
chr1	2120982	2125547	TCONS_00015039	0	-	2125547	2125547	0	2	4367,111,	0,4454,
chr1	2120986	2126189	TCONS_00015040	0	-	2126189	2126189	0	3	234,272,63,	0,4091,5140,
chr1	2120986	2126213	TCONS_00015041	0	-	2126213	2126213	0	4	234,272,136,87,	0,4091,4450,5140,
chr1	2120986	2131346	TCONS_00015042	0	-	2131346	2131346	0	4	234,272,136,1901,	0,4091,4450,8459,
chr1	2120986	2144159	TCONS_00015043	0	-	2144159	2144159	0	8	234,272,136,136,2472,67,87,172,	0,4091,4450,8459,9206,14016,22824,23001,
chr1	2120989	2130427	TCONS_00015044	0	-	2130427	2130427	0	5	231,272,136,136,235,	0,4088,4447,8456,9203,
chr1	2121007	2125652	TCONS_00015045	0	-	2125652	2125652	0	3	213,272,216,	0,4070,4429,
chr1	2121018	2126178	TCONS_00015046	0	-	2126178	2126178	0	4	202,329,272,52,	0,3067,4059,5108,
chr1	2123339	2126187	TCONS_00015047	0	-	2126187	2126187	0	4	1075,272,136,61,	0,1738,2097,2787,
chr1	2129501	2135321	TCONS_00015048	0	-	2135321	2135321	0	3	80,176,447,	0,2987,5373,
chr1	2143359	2145620	TCONS_00015049	0	-	2145620	2145620	0	1	2261,	0,
chr1	2143609	2144013	TCONS_00015050	0	-	2144013	2144013	0	2	288,26,	0,378,
chr1	2148775	2149618	TCONS_00000423	0	+	2149618	2149618	0	2	37,348,	0,495,
chr1	2149931	2151013	TCONS_00015051	0	-	2151013	2151013	0	1	1082,	0,
chr1	2345378	2346116	TCONS_00000447	0	+	2346116	2346116	0	1	738,	0,
chr1	2346332	2347951	TCONS_00000448	0	+	2347951	2347951	0	1	1619,	0,
chr1	2348210	2353161	TCONS_00000449	0	+	2353161	2353161	0	1	4951,	0,
chr1	2355576	2355970	TCONS_00000451	0	+	2355970	2355970	0	1	394,	0,
chr1	2477903	2478899	TCONS_00000466	0	+	2478899	2478899	0	1	996,	0,
chr1	3401479	3402261	TCONS_00000552	0	+	3402261	3402261	0	1	782,	0,
chr1	3403038	3403650	TCONS_00000553	0	+	3403650	3403650	0	1	612,	0,
chr1	3695468	3696592	TCONS_00000585	0	+	3696592	3696592	0	1	1124,	0,
chr1	3713751	3714073	TCONS_00000590	0	+	3714073	3714073	0	1	322,	0,
chr1	3816935	3822096	TCONS_00000606	0	+	3822096	3822096	0	3	260,72,302,	0,3593,4859,
chr1	3816935	3823432	TCONS_00000607	0	+	3823432	3823432	0	3	260,72,1638,	0,3593,4859,
chr1	3816935	3833789	TCONS_00000608	0	+	3833789	3833789	0	4	260,72,599,2831,	0,3593,13320,14023,
chr1	3816967	3833789	TCONS_00000609	0	+	3833789	3833789	0	2	228,2831,	0,13991,
chr1	3816979	3832011	TCONS_00000610	0	+	3832011	3832011	0	4	216,72,599,1053,	0,3549,13276,13979,
chr1	5735756	5736008	TCONS_00015267	0	-	5736008	5736008	0	1	252,	0,
chr1	8048628	8048899	TCONS_00000813	0	+	8048899	8048899	0	1	271,	0,
chr1	8060229	8060824	TCONS_00000817	0	+	8060824	8060824	0	1	595,	0,
chr1	8916843	8917874	TCONS_00015541	0	-	8917874	8917874	0	1	1031,	0,
chr1	9207988	9262678	TCONS_00015598	0	-	9262678	9262678	0	3	34366,120,41,	0,35701,54649,
chr1	9211726	9211836	TCONS_00015599	0	-	9211836	9211836	0	1	110,	0,
chr1	9242065	9262678	TCONS_00015600	0	-	9262678	9262678	0	3	289,120,41,	0,1624,20572,
chr1	9242262	9245785	TCONS_00000853	0	+	9245785	9245785	0	2	113,2094,	0,1429,
chr1	9242262	9252148	TCONS_00000854	0	+	9252148	9252148	0	3	113,175,697,	0,1429,9189,
chr1	9242760	9243039	TCONS_00000855	0	+	9243039	9243039	0	1	279,	0,
chr1	9245836	9246998	TCONS_00000856	0	+	9246998	9246998	0	1	1162,	0,
chr1	9247162	9247396	TCONS_00000857	0	+	9247396	9247396	0	1	234,	0,
chr1	9247492	9248096	TCONS_00000858	0	+	9248096	9248096	0	1	604,	0,
chr1	9970775	9971114	TCONS_00000898	0	+	9971114	9971114	0	1	339,	0,
chr1	10446773	10448924	TCONS_00000955	0	+	10448924	10448924	0	1	2151,	0,
chr1	10449291	10449930	TCONS_00000956	0	+	10449930	10449930	0	1	639,	0,
chr1	11062964	11063224	TCONS_00015724	0	-	11063224	11063224	0	1	260,	0,
chr1	11124923	11125599	TCONS_00001033	0	+	11125599	11125599	0	1	676,	0,
chr1	11968327	11969236	TCONS_00015834	0	-	11969236	11969236	0	1	909,	0,
chr1	12575033	12575323	TCONS_00001201	0	+	12575323	12575323	0	1	290,	0,
chr1	12575596	12575925	TCONS_00001202	0	+	12575925	12575925	0	1	329,	0,
chr1	14225806	14226160	TCONS_00001298	0	+	14226160	14226160	0	1	354,	0,
chr1	14235961	14236440	TCONS_00001306	0	+	14236440	14236440	0	1	479,	0,
chr1	14245516	14245790	TCONS_00001310	0	+	14245790	14245790	0	1	274,	0,
chr1	14256602	14256972	TCONS_00001317	0	+	14256972	14256972	0	1	370,	0,
chr1	14260878	14261409	TCONS_00001319	0	+	14261409	14261409	0	1	531,	0,
chr1	14565212	14565558	TCONS_00001420	0	+	14565558	14565558	0	1	346,	0,
chr1	16136489	16136728	TCONS_00016053	0	-	16136728	16136728	0	1	239,	0,
chr1	16567973	16568285	TCONS_00016140	0	-	16568285	16568285	0	1	312,	0,
chr1	16568926	16569390	TCONS_00016141	0	-	16569390	16569390	0	1	464,	0,
chr1	16944169	16944480	TCONS_00016192	0	-	16944480	16944480	0	1	311,	0,
chr1	16944728	16949328	TCONS_00016193	0	-	16949328	16949328	0	2	870,2989,	0,1611,
chr1	16944728	16971178	TCONS_00016194	0	-	16971178	16971178	0	12	870,194,231,147,145,183,220,84,97,252,118,38,	0,1611,7541,8119,8911,10234,12656,13296,14041,14861,24794,26412,
chr1	16944728	16971202	TCONS_00016195	0	-	16971202	16971202	0	10	1791,231,147,145,183,220,84,97,252,1680,	0,7541,8119,8911,10234,12656,13296,14041,14861,24794,
chr1	16944750	16957401	TCONS_00016196	0	-	16957401	16957401	0	7	848,194,231,147,145,183,17,	0,1589,7519,8097,8889,10212,12634,
chr1	16944756	16961054	TCONS_00016197	0	-	16961054	16961054	0	8	1763,231,147,145,183,220,58,16,	0,7513,8091,8883,10206,12628,15027,16282,
chr1	16956164	16971178	TCONS_00016198	0	-	16971178	16971178	0	6	1440,84,97,252,118,38,	0,1860,2605,3425,13358,14976,
chr1	16970580	16970842	TCONS_00016201	0	-	16970842	16970842	0	1	262,	0,
chr1	16970791	16971202	TCONS_00016202	0	-	16971202	16971202	0	1	411,	0,
chr1	16981072	16981339	TCONS_00016204	0	-	16981339	16981339	0	1	267,	0,
chr1	20686293	20755287	TCONS_00016498	0	-	20755287	20755287	0	6	2241,251,144,120,83,211,	0,2343,13794,45774,46386,68783,
chr1	20686293	20755287	TCONS_00016499	0	-	20755287	20755287	0	12	2241,251,144,129,122,54,305,70,53,120,83,211,	0,2343,13794,17580,18510,19172,38682,39679,41134,45774,46386,68783,
chr1	20687071	20755275	TCONS_00016500	0	-	20755275	20755275	0	12	1463,251,144,129,122,54,305,70,53,120,83,199,	0,1565,13016,16802,17732,18394,37904,38901,40356,44996,45608,68005,
chr1	20687597	20732187	TCONS_00016501	0	-	20732187	20732187	0	4	937,251,144,120,	0,1039,12490,44470,
chr1	20699433	20704252	TCONS_00016502	0	-	20704252	20704252	0	2	798,379,	0,4440,
chr1	20723757	20725007	TCONS_00016503	0	-	20725007	20725007	0	2	961,32,	0,1218,
chr1	20723757	20755287	TCONS_00016504	0	-	20755287	20755287	0	5	961,305,120,83,211,	0,1218,8310,8922,31319,
chr1	20723757	20757727	TCONS_00016505	0	-	20757727	20757727	0	6	961,256,70,120,83,58,	0,1218,2215,8310,8922,33912,
chr1	20724597	20755232	TCONS_00016506	0	-	20755232	20755232	0	5	121,305,120,83,156,	0,378,7470,8082,30479,
chr1	20725208	20757727	TCONS_00016507	0	-	20757727	20757727	0	5	23,70,120,83,58,	0,764,6859,7471,32461,
chr1	20732067	20755278	TCONS_00016508	0	-	20755278	20755278	0	3	120,83,202,	0,612,23009,
chr1	22351680	22357396	TCONS_00001988	0	+	22357396	22357396	0	2	185,624,	0,5092,
chr1	22351680	22357716	TCONS_00001989	0	+	22357716	22357716	0	2	452,944,	0,5092,
chr1	22351680	22357716	TCONS_00001990	0	+	22357716	22357716	0	3	452,966,944,	0,2226,5092,
chr1	22351687	22356094	TCONS_00001991	0	+	22356094	22356094	0	2	3728,300,	0,4107,
chr1	22352003	22357293	TCONS_00001992	0	+	22357293	22357293	0	3	129,121,521,	0,1903,4769,
chr1	22352026	22357713	TCONS_00001993	0	+	22357713	22357713	0	2	110,941,	0,4746,
chr1	22352026	22357716	TCONS_00001994	0	+	22357716	22357716	0	2	110,944,	0,4746,
chr1	22354831	22357105	TCONS_00001995	0	+	22357105	22357105	0	2	41,333,	0,1941,
chr1	22744723	22745435	TCONS_00016758	0	-	22745435	22745435	0	2	221,104,	0,608,
chr1	22744725	22745435	TCONS_00016759	0	-	22745435	22745435	0	2	219,102,	0,608,
chr1	24039725	24040386	TCONS_00002111	0	+	24040386	24040386	0	1	661,	0,
chr1	25177015	25177596	TCONS_00002255	0	+	25177596	25177596	0	1	581,	0,
chr1	25559230	25559875	TCONS_00002260	0	+	25559875	25559875	0	1	645,	0,
chr1	25907968	25916847	TCONS_00002308	0	+	25916847	25916847	0	2	295,188,	0,8691,
chr1	25911766	25916875	TCONS_00002309	0	+	25916875	25916875	0	2	17,216,	0,4893,
chr1	26434179	26434409	TCONS_00017142	0	-	26434409	26434409	0	1	230,	0,
chr1	27111399	27111733	TCONS_00002528	0	+	27111733	27111733	0	1	334,	0,
chr1	27724490	27724969	TCONS_00017327	0	-	27724969	27724969	0	1	479,	0,
chr1	27829631	27829921	TCONS_00017332	0	-	27829921	27829921	0	1	290,	0,
chr1	28565947	28573712	TCONS_00017403	0	-	28573712	28573712	0	3	1986,178,366,	0,7139,7399,
chr1	28566019	28567964	TCONS_00017404	0	-	28567964	28567964	0	1	1945,	0,
chr1	28566041	28577569	TCONS_00017405	0	-	28577569	28577569	0	2	235,50,	0,11478,
chr1	28567779	28573670	TCONS_00017406	0	-	28573670	28573670	0	2	154,584,	0,5307,
chr1	28572055	28573385	TCONS_00017408	0	-	28573385	28573385	0	2	1209,39,	0,1291,
chr1	28831703	28832421	TCONS_00017425	0	-	28832421	28832421	0	1	718,	0,
chr1	28869815	28870596	TCONS_00002757	0	+	28870596	28870596	0	1	781,	0,
chr1	28870916	28873478	TCONS_00002758	0	+	28873478	28873478	0	1	2562,	0,
chr1	28969739	28975042	TCONS_00002777	0	+	28975042	28975042	0	2	290,334,	0,4969,
chr1	28972602	28975093	TCONS_00002778	0	+	28975093	28975093	0	2	299,389,	0,2102,
chr1	31849734	31850277	TCONS_00002889	0	+	31850277	31850277	0	1	543,	0,
chr1	31850327	31850750	TCONS_00002890	0	+	31850750	31850750	0	1	423,	0,
chr1	32663941	32664664	TCONS_00017780	0	-	32664664	32664664	0	1	723,	0,
chr1	32664914	32665716	TCONS_00017781	0	-	32665716	32665716	0	1	802,	0,
chr1	33399461	33400082	TCONS_00017910	0	-	33400082	33400082	0	1	621,	0,
chr1	33435090	33435318	TCONS_00017916	0	-	33435318	33435318	0	1	228,	0,
chr1	33449684	33452203	TCONS_00017922	0	-	33452203	33452203	0	1	2519,	0,
chr1	33590222	33590462	TCONS_00017943	0	-	33590462	33590462	0	1	240,	0,
chr1	33603655	33604123	TCONS_00003206	0	+	33604123	33604123	0	1	468,	0,
chr1	33606913	33607271	TCONS_00017952	0	-	33607271	33607271	0	1	358,	0,
chr1	33976331	33976606	TCONS_00003253	0	+	33976606	33976606	0	1	275,	0,
chr1	35099362	35099928	TCONS_00018014	0	-	35099928	35099928	0	1	566,	0,
chr1	35431330	35431547	TCONS_00018038	0	-	35431547	35431547	0	1	217,	0,
chr1	35582673	35583829	TCONS_00003300	0	+	35583829	35583829	0	1	1156,	0,
chr1	35583805	35584420	TCONS_00018062	0	-	35584420	35584420	0	1	615,	0,
chr1	35584289	35584573	TCONS_00018063	0	-	35584573	35584573	0	1	284,	0,
chr1	35658769	35659233	TCONS_00003302	0	+	35659233	35659233	0	1	464,	0,
chr1	36395646	36396210	TCONS_00003353	0	+	36396210	36396210	0	1	564,	0,
chr1	36646454	36646978	TCONS_00018183	0	-	36646978	36646978	0	1	524,	0,
chr1	36647200	36647590	TCONS_00018184	0	-	36647590	36647590	0	1	390,	0,
chr1	36648380	36648625	TCONS_00018185	0	-	36648625	36648625	0	1	245,	0,
chr1	36648798	36649630	TCONS_00018186	0	-	36649630	36649630	0	1	832,	0,
chr1	36652155	36652880	TCONS_00018188	0	-	36652880	36652880	0	1	725,	0,
chr1	36653077	36654666	TCONS_00018189	0	-	36654666	36654666	0	1	1589,	0,
chr1	36660648	36662636	TCONS_00018193	0	-	36662636	36662636	0	1	1988,	0,
chr1	36663357	36663768	TCONS_00018194	0	-	36663768	36663768	0	1	411,	0,
chr1	36663844	36665827	TCONS_00018195	0	-	36665827	36665827	0	1	1983,	0,
chr1	36664101	36664678	TCONS_00003399	0	+	36664678	36664678	0	1	577,	0,
chr1	36665354	36665586	TCONS_00003400	0	+	36665586	36665586	0	1	232,	0,
chr1	36673274	36673785	TCONS_00003401	0	+	36673785	36673785	0	1	511,	0,
chr1	36680838	36681065	TCONS_00003406	0	+	36681065	36681065	0	1	227,	0,
chr1	36684848	36685110	TCONS_00003407	0	+	36685110	36685110	0	1	262,	0,
chr1	36688988	36689658	TCONS_00018197	0	-	36689658	36689658	0	1	670,	0,
chr1	36794858	36795581	TCONS_00018202	0	-	36795581	36795581	0	1	723,	0,
chr1	36795567	36802911	TCONS_00003435	0	+	36802911	36802911	0	2	3520,2925,	0,4419,
chr1	36799106	36799732	TCONS_00003436	0	+	36799732	36799732	0	1	626,	0,
chr1	36851796	36852620	TCONS_00003437	0	+	36852620	36852620	0	2	132,601,	0,223,
chr1	36920900	36921205	TCONS_00003440	0	+	36921205	36921205	0	1	305,	0,
chr1	37914998	37916786	TCONS_00018305	0	-	37916786	37916786	0	1	1788,	0,
chr1	37914998	37940012	TCONS_00018306	0	-	37940012	37940012	0	4	548,217,93,268,	0,6298,6969,24746,
chr1	37920479	37940012	TCONS_00018307	0	-	37940012	37940012	0	3	1034,93,268,	0,1488,19265,
chr1	37920491	37922049	TCONS_00018308	0	-	37922049	37922049	0	2	1022,82,	0,1476,
chr1	37920514	37939918	TCONS_00018309	0	-	37939918	37939918	0	2	999,174,	0,19230,
chr1	37954300	37954802	TCONS_00018312	0	-	37954802	37954802	0	1	502,	0,
chr1	39518678	39520449	TCONS_00003542	0	+	39520449	39520449	0	1	1771,	0,
chr1	40764355	40764582	TCONS_00003699	0	+	40764582	40764582	0	1	227,	0,
chr1	40964023	40964343	TCONS_00018676	0	-	40964343	40964343	0	1	320,	0,
chr1	41492167	41492574	TCONS_00003814	0	+	41492574	41492574	0	1	407,	0,
chr1	41708401	41709094	TCONS_00003820	0	+	41709094	41709094	0	1	693,	0,
chr1	41721955	41722987	TCONS_00003822	0	+	41722987	41722987	0	1	1032,	0,
chr1	42801056	42804047	TCONS_00018816	0	-	42804047	42804047	0	2	210,451,	0,2540,
chr1	42803160	42803657	TCONS_00003840	0	+	42803657	42803657	0	1	497,	0,
chr1	42803588	42803828	TCONS_00018818	0	-	42803828	42803828	0	1	240,	0,
chr1	43124052	43147325	TCONS_00003878	0	+	43147325	43147325	0	11	131,65,24,45,43,93,88,41,90,144,461,	0,462,846,1140,2480,6481,7598,8165,8969,20344,22812,
chr1	43124095	43141293	TCONS_00003879	0	+	43141293	43141293	0	10	88,65,24,45,43,93,88,41,90,256,	0,419,803,1097,2437,6438,7555,8122,8926,16942,
chr1	43124095	43141976	TCONS_00003880	0	+	43141976	43141976	0	10	88,65,24,45,43,93,88,41,90,573,	0,419,803,1097,2437,6438,7555,8122,8926,17308,
chr1	43124095	43142429	TCONS_00003881	0	+	43142429	43142429	0	11	310,65,24,45,43,93,88,41,90,40,175,	0,419,803,1097,2437,6438,7555,8122,8926,16863,18159,
chr1	43124095	43142429	TCONS_00003882	0	+	43142429	43142429	0	10	310,65,24,45,43,93,88,41,90,175,	0,419,803,1097,2437,6438,7555,8122,8926,18159,
chr1	43124095	43142429	TCONS_00003883	0	+	43142429	43142429	0	11	88,65,143,45,43,93,88,41,90,40,175,	0,419,803,1097,2437,6438,7555,8122,8926,16863,18159,
chr1	43124095	43142429	TCONS_00003884	0	+	43142429	43142429	0	10	88,65,143,45,43,93,88,41,90,175,	0,419,803,1097,2437,6438,7555,8122,8926,18159,
chr1	43124095	43142429	TCONS_00003885	0	+	43142429	43142429	0	10	88,65,24,45,43,93,88,41,90,175,	0,419,803,1097,2437,6438,7555,8122,8926,18159,
chr1	43124126	43133111	TCONS_00003886	0	+	43133111	43133111	0	9	57,65,143,45,43,93,88,41,90,	0,388,772,1066,2406,6407,7524,8091,8895,
chr1	43124182	43133068	TCONS_00003887	0	+	43133068	43133068	0	9	223,65,24,45,43,93,88,41,47,	0,332,716,1010,2350,6351,7468,8035,8839,
chr1	43124390	43125036	TCONS_00003888	0	+	43125036	43125036	0	2	189,138,	0,508,
chr1	43124587	43133568	TCONS_00003889	0	+	43133568	43133568	0	7	454,45,43,93,88,41,547,	0,605,1945,5946,7063,7630,8434,
chr1	43124915	43126626	TCONS_00003890	0	+	43126626	43126626	0	2	322,94,	0,1617,
chr1	43130533	43142429	TCONS_00003891	0	+	43142429	43142429	0	6	93,88,41,90,40,175,	0,1117,1684,2488,10425,11721,
chr1	43144405	43147325	TCONS_00003892	0	+	43147325	43147325	0	2	135,461,	0,2459,
chr1	43147352	43147957	TCONS_00018828	0	-	43147957	43147957	0	1	605,	0,
chr1	43176586	43177275	TCONS_00003901	0	+	43177275	43177275	0	1	689,	0,
chr1	43427903	43428141	TCONS_00018879	0	-	43428141	43428141	0	1	238,	0,
chr1	43427903	43428141	TCONS_00018880	0	-	43428141	43428141	0	1	238,	0,
chr1	43455398	43455605	TCONS_00003945	0	+	43455605	43455605	0	1	207,	0,
chr1	43559930	43560400	TCONS_00018901	0	-	43560400	43560400	0	1	470,	0,
chr1	43560293	43560529	TCONS_00018902	0	-	43560529	43560529	0	1	236,	0,
chr1	43588203	43588457	TCONS_00018907	0	-	43588457	43588457	0	1	254,	0,
chr1	43588203	43588457	TCONS_00018908	0	-	43588457	43588457	0	1	254,	0,
chr1	43588450	43589373	TCONS_00003950	0	+	43589373	43589373	0	1	923,	0,
chr1	43744716	43745201	TCONS_00018953	0	-	43745201	43745201	0	1	485,	0,
chr1	43844893	43845784	TCONS_00018990	0	-	43845784	43845784	0	1	891,	0,
chr1	44089501	44091806	TCONS_00004046	0	+	44091806	44091806	0	1	2305,	0,
chr1	44092530	44093113	TCONS_00019017	0	-	44093113	44093113	0	1	583,	0,
chr1	44099759	44101161	TCONS_00004052	0	+	44101161	44101161	0	1	1402,	0,
chr1	44403118	44407078	TCONS_00019029	0	-	44407078	44407078	0	2	1347,1177,	0,2783,
chr1	44404329	44406129	TCONS_00019030	0	-	44406129	44406129	0	2	136,228,	0,1572,
chr1	44404992	44406309	TCONS_00019031	0	-	44406309	44406309	0	1	1317,	0,
chr1	44406384	44407078	TCONS_00019032	0	-	44407078	44407078	0	1	694,	0,
chr1	44407547	44409694	TCONS_00019033	0	-	44409694	44409694	0	1	2147,	0,
chr1	44409325	44409660	TCONS_00019034	0	-	44409660	44409660	0	1	335,	0,
chr1	45762365	45771260	TCONS_00019176	0	-	45771260	45771260	0	2	49,1063,	0,7832,
chr1	46501811	46504817	TCONS_00019321	0	-	46504817	46504817	0	1	3006,	0,
chr1	46503456	46503883	TCONS_00019322	0	-	46503883	46503883	0	1	427,	0,
chr1	46503946	46504153	TCONS_00019323	0	-	46504153	46504153	0	1	207,	0,
chr1	46504086	46504800	TCONS_00019324	0	-	46504800	46504800	0	1	714,	0,
chr1	46835541	46835759	TCONS_00004585	0	+	46835759	46835759	0	1	218,	0,
chr1	46883567	46884241	TCONS_00004599	0	+	46884241	46884241	0	1	674,	0,
chr1	46884306	46889691	TCONS_00004600	0	+	46889691	46889691	0	1	5385,	0,
chr1	46891502	46892375	TCONS_00004601	0	+	46892375	46892375	0	1	873,	0,
chr1	46895524	46895830	TCONS_00004604	0	+	46895830	46895830	0	1	306,	0,
chr1	46895934	46896343	TCONS_00004605	0	+	46896343	46896343	0	1	409,	0,
chr1	46966434	46966831	TCONS_00004625	0	+	46966831	46966831	0	1	397,	0,
chr1	47561369	47644703	TCONS_00019508	0	-	47644703	47644703	0	4	1480,35,279,73,	0,81337,82473,83261,
chr1	47562324	47644943	TCONS_00019509	0	-	47644943	47644943	0	4	525,35,279,82,	0,80382,81518,82537,
chr1	47581251	47640990	TCONS_00019518	0	-	47640990	47640990	0	3	45,188,765,	0,57269,58974,
chr1	47638249	47642326	TCONS_00019529	0	-	47642326	47642326	0	3	459,71,174,	0,1976,3903,
chr1	47638514	47638826	TCONS_00019530	0	-	47638826	47638826	0	1	312,	0,
chr1	47638526	47640990	TCONS_00019531	0	-	47640990	47640990	0	2	182,765,	0,1699,
chr1	47643434	47644703	TCONS_00019532	0	-	47644703	47644703	0	2	687,73,	0,1196,
chr1	47644289	47645982	TCONS_00004669	0	+	47645982	47645982	0	2	821,446,	0,1247,
chr1	47644921	47646011	TCONS_00004670	0	+	47646011	47646011	0	2	189,472,	0,618,
chr1	47645093	47645573	TCONS_00004671	0	+	47645573	47645573	0	2	245,34,	0,446,
chr1	48028694	48029042	TCONS_00004688	0	+	48029042	48029042	0	1	348,	0,
chr1	48719130	48719468	TCONS_00019605	0	-	48719468	48719468	0	1	338,	0,
chr1	51744748	51745084	TCONS_00004783	0	+	51745084	51745084	0	1	336,	0,
chr1	51751496	51751961	TCONS_00004787	0	+	51751961	51751961	0	1	465,	0,
chr1	51995842	52003841	TCONS_00004802	0	+	52003841	52003841	0	1	7999,	0,
chr1	52348253	52348480	TCONS_00019776	0	-	52348480	52348480	0	1	227,	0,
chr1	53519859	53520067	TCONS_00004961	0	+	53520067	53520067	0	1	208,	0,
chr1	53798866	53799819	TCONS_00004987	0	+	53799819	53799819	0	1	953,	0,
chr1	55681421	55682774	TCONS_00005130	0	+	55682774	55682774	0	1	1353,	0,
chr1	56917001	56917228	TCONS_00020233	0	-	56917228	56917228	0	1	227,	0,
chr1	56960418	56979443	TCONS_00020244	0	-	56979443	56979443	0	2	1930,1796,	0,17229,
chr1	56960418	56982678	TCONS_00020245	0	-	56982678	56982678	0	3	1930,177,81,	0,17229,22179,
chr1	56960418	57045241	TCONS_00020246	0	-	57045241	57045241	0	6	1930,177,58,278,158,691,	0,17229,29076,29530,42208,84132,
chr1	56960418	57110974	TCONS_00020247	0	-	57110974	57110974	0	8	1930,177,58,278,158,707,125,84,	0,17229,29076,29530,42208,84132,148754,150472,
chr1	56961947	56982678	TCONS_00020248	0	-	56982678	56982678	0	3	401,177,118,	0,15700,20613,
chr1	56962105	56979443	TCONS_00020249	0	-	56979443	56979443	0	2	243,1796,	0,15542,
chr1	56989979	57110974	TCONS_00020250	0	-	57110974	57110974	0	4	247,158,157,84,	0,12647,119161,120911,
chr1	57044840	57110945	TCONS_00020251	0	-	57110945	57110945	0	3	417,125,55,	0,64332,66050,
chr1	57093428	57109907	TCONS_00020254	0	-	57109907	57109907	0	3	299,125,19,	0,15744,16460,
chr1	57093428	57110930	TCONS_00020255	0	-	57110930	57110930	0	3	299,125,40,	0,15744,17462,
chr1	57109276	57110681	TCONS_00020256	0	-	57110681	57110681	0	2	21,793,	0,612,
chr1	59014309	59014559	TCONS_00005205	0	+	59014559	59014559	0	1	250,	0,
chr1	59063749	59064009	TCONS_00020335	0	-	59064009	59064009	0	1	260,	0,
chr1	60990914	60991329	TCONS_00020437	0	-	60991329	60991329	0	1	415,	0,
chr1	61001072	61001536	TCONS_00020442	0	-	61001536	61001536	0	1	464,	0,
chr1	61005012	61006285	TCONS_00020444	0	-	61006285	61006285	0	1	1273,	0,
chr1	61005012	61062574	TCONS_00020445	0	-	61062574	61062574	0	5	1093,115,76,126,1365,	0,2956,33997,48696,56197,
chr1	61005012	61106163	TCONS_00020446	0	-	61106163	61106163	0	8	1093,115,76,126,836,124,116,220,	0,2956,33997,48696,56197,60786,100670,100931,
chr1	61005920	61106163	TCONS_00020447	0	-	61106163	61106163	0	8	185,115,76,126,836,124,116,220,	0,2048,33089,47788,55289,59878,99762,100023,
chr1	61031444	61040694	TCONS_00020450	0	-	61040694	61040694	0	2	3335,1685,	0,7565,
chr1	61031444	61063558	TCONS_00020451	0	-	61063558	61063558	0	4	3335,76,126,2349,	0,7565,22264,29765,
chr1	61039348	61040061	TCONS_00020452	0	-	61040061	61040061	0	1	713,	0,
chr1	61040312	61040550	TCONS_00020453	0	-	61040550	61040550	0	1	238,	0,
chr1	61044985	61046191	TCONS_00020454	0	-	61046191	61046191	0	1	1206,	0,
chr1	61044985	61062565	TCONS_00020455	0	-	61062565	61062565	0	3	1144,126,1356,	0,8723,16224,
chr1	61044985	61068751	TCONS_00020456	0	-	61068751	61068751	0	4	1141,126,836,2953,	0,8723,16224,20813,
chr1	61053728	61088212	TCONS_00020458	0	-	61088212	61088212	0	4	106,836,124,44,	0,7481,12070,34440,
chr1	61061113	61062467	TCONS_00020459	0	-	61062467	61062467	0	1	1354,	0,
chr1	61063028	61063558	TCONS_00020460	0	-	61063558	61063558	0	1	530,	0,
chr1	61065985	61068312	TCONS_00020461	0	-	61068312	61068312	0	1	2327,	0,
chr1	61067993	61068751	TCONS_00020462	0	-	61068751	61068751	0	1	758,	0,
chr1	61069695	61075477	TCONS_00020464	0	-	61075477	61075477	0	2	44,2358,	0,3424,
chr1	61075636	61076824	TCONS_00020465	0	-	61076824	61076824	0	1	1188,	0,
chr1	61105455	61106163	TCONS_00020468	0	-	61106163	61106163	0	2	343,220,	0,488,
chr1	62125436	62125786	TCONS_00020493	0	-	62125786	62125786	0	1	350,	0,
chr1	62919871	62920125	TCONS_00005339	0	+	62920125	62920125	0	1	254,	0,
chr1	65520469	65520678	TCONS_00020671	0	-	65520678	65520678	0	1	209,	0,
chr1	65886247	65901690	TCONS_00005461	0	+	65901690	65901690	0	3	176,76,4205,	0,4738,11238,
chr1	65886247	65901690	TCONS_00005462	0	+	65901690	65901690	0	4	176,76,118,4205,	0,4738,9366,11238,
chr1	65886247	66089067	TCONS_00005463	0	+	66089067	66089067	0	19	176,76,60,330,124,209,146,145,291,118,200,149,160,83,217,183,96,106,479,	0,4738,144981,149908,151761,172092,175883,178095,180827,181278,184473,188188,189382,189649,195443,197399,199363,200788,202341,
chr1	65886247	66091853	TCONS_00005464	0	+	66091853	66091853	0	20	176,76,60,330,124,209,146,145,291,118,200,149,160,83,217,183,96,106,76,48,	0,4738,144981,149908,151761,172092,175883,178095,180827,181278,184473,188188,189382,189649,195443,197399,199363,200788,202341,205558,
chr1	65886247	66107298	TCONS_00005465	0	+	66107298	66107298	0	6	176,76,60,330,124,5425,	0,4738,144981,149908,151761,215626,
chr1	65886269	65897747	TCONS_00005466	0	+	65897747	65897747	0	3	154,76,262,	0,4716,11216,
chr1	65886269	65901690	TCONS_00005467	0	+	65901690	65901690	0	4	154,76,187,4205,	0,4716,9275,11216,
chr1	65886334	66096105	TCONS_00005468	0	+	66096105	66096105	0	20	89,76,60,330,124,209,146,145,291,118,200,149,160,83,217,183,96,106,76,221,	0,4651,144894,149821,151674,172005,175796,178008,180740,181191,184386,188101,189295,189562,195356,197312,199276,200701,202254,209550,
chr1	65886334	66101111	TCONS_00005469	0	+	66101111	66101111	0	20	89,76,60,330,124,209,146,145,291,118,200,149,160,83,217,183,96,106,76,2277,	0,4651,144894,149821,151674,172005,175796,178008,180740,181191,184386,188101,189295,189562,195356,197312,199276,200701,202254,212500,
chr1	65886334	66107242	TCONS_00005470	0	+	66107242	66107242	0	20	89,76,60,330,124,209,146,145,291,118,200,149,160,83,217,183,96,106,76,5369,	0,4651,144894,149821,151674,172005,175796,178008,180740,181191,184386,188101,189295,189562,195356,197312,199276,200701,202254,215539,
chr1	65886350	65893692	TCONS_00005471	0	+	65893692	65893692	0	3	73,76,228,	0,4635,7114,
chr1	65886390	65897603	TCONS_00005472	0	+	65897603	65897603	0	4	33,76,118,118,	0,4595,9223,11095,
chr1	65886392	65895986	TCONS_00005473	0	+	65895986	65895986	0	3	31,76,442,	0,4593,9152,
chr1	65886402	66102785	TCONS_00005474	0	+	66102785	66102785	0	6	21,76,60,330,124,912,	0,4583,144826,149753,151606,215471,
chr1	65991371	66075951	TCONS_00005476	0	+	66075951	66075951	0	13	130,60,330,124,209,146,145,291,118,200,149,160,55,	0,39857,44784,46637,66968,70759,72971,75703,76154,79349,83064,84258,84525,
chr1	65991371	66096105	TCONS_00005477	0	+	66096105	66096105	0	19	130,60,330,124,209,146,145,291,118,200,149,160,83,217,183,96,106,76,221,	0,39857,44784,46637,66968,70759,72971,75703,76154,79349,83064,84258,84525,90319,92275,94239,95664,97217,104513,
chr1	66031228	66091917	TCONS_00005478	0	+	66091917	66091917	0	18	60,330,124,209,146,145,291,118,200,149,160,83,217,183,96,106,76,112,	0,4927,6780,27111,30902,33114,35846,36297,39492,43207,44401,44668,50462,52418,54382,55807,57360,60577,
chr1	66085622	66089067	TCONS_00005480	0	+	66089067	66089067	0	3	84,106,479,	0,1413,2966,
chr1	66104457	66107298	TCONS_00005481	0	+	66107298	66107298	0	1	2841,	0,
chr1	67863303	67866150	TCONS_00020735	0	-	67866150	67866150	0	2	1069,805,	0,2042,
chr1	67863303	67866150	TCONS_00020736	0	-	67866150	67866150	0	3	411,85,805,	0,984,2042,
chr1	67864676	67867958	TCONS_00020737	0	-	67867958	67867958	0	1	3282,	0,
chr1	73189256	73189663	TCONS_00020975	0	-	73189663	73189663	0	1	407,	0,
chr1	77695764	77696348	TCONS_00021097	0	-	77696348	77696348	0	1	584,	0,
chr1	77696278	77696983	TCONS_00021098	0	-	77696983	77696983	0	1	705,	0,
chr1	77696819	77697819	TCONS_00021099	0	-	77697819	77697819	0	1	1000,	0,
chr1	78845410	79015715	TCONS_00021196	0	-	79015715	79015715	0	2	529,209,	0,170096,
chr1	78845410	79015715	TCONS_00021197	0	-	79015715	79015715	0	2	531,209,	0,170096,
chr1	79014394	79014784	TCONS_00021204	0	-	79014784	79014784	0	1	390,	0,
chr1	79014867	79015715	TCONS_00021205	0	-	79015715	79015715	0	1	848,	0,
chr1	83601080	83601283	TCONS_00021281	0	-	83601283	83601283	0	1	203,	0,
chr1	83602508	83602789	TCONS_00021282	0	-	83602789	83602789	0	1	281,	0,
chr1	84709002	84709763	TCONS_00006129	0	+	84709763	84709763	0	1	761,	0,
chr1	84743113	84763620	TCONS_00021382	0	-	84763620	84763620	0	2	25,517,	0,19990,
chr1	84757030	84758793	TCONS_00021388	0	-	84758793	84758793	0	1	1763,	0,
chr1	84757030	84763483	TCONS_00021389	0	-	84763483	84763483	0	2	4448,380,	0,6073,
chr1	84757030	84763656	TCONS_00021390	0	-	84763656	84763656	0	1	6626,	0,
chr1	84757030	84763755	TCONS_00021391	0	-	84763755	84763755	0	2	6397,24,	0,6701,
chr1	85227066	85227283	TCONS_00021459	0	-	85227283	85227283	0	1	217,	0,
chr1	85235200	85235945	TCONS_00021466	0	-	85235945	85235945	0	1	745,	0,
chr1	85248259	85262935	TCONS_00021472	0	-	85262935	85262935	0	3	301,249,22,	0,13688,14654,
chr1	85249549	85249916	TCONS_00021473	0	-	85249916	85249916	0	1	367,	0,
chr1	85251684	85262129	TCONS_00021474	0	-	85262129	85262129	0	2	21,182,	0,10263,
chr1	85261612	85262184	TCONS_00021476	0	-	85262184	85262184	0	1	572,	0,
chr1	85261612	85262935	TCONS_00021477	0	-	85262935	85262935	0	2	584,22,	0,1301,
chr1	86101147	86101364	TCONS_00021561	0	-	86101364	86101364	0	1	217,	0,
chr1	87380330	87564128	TCONS_00006230	0	+	87564128	87564128	0	5	513,239,86,139,608,	0,158286,169546,177883,183190,
chr1	87380356	87575681	TCONS_00006231	0	+	87575681	87575681	0	7	487,239,86,139,98,158,5529,	0,158260,169520,177857,183164,188758,189796,
chr1	87398790	87400068	TCONS_00006232	0	+	87400068	87400068	0	1	1278,	0,
chr1	87422166	87558271	TCONS_00006233	0	+	87558271	87558271	0	5	89,68,239,86,58,	0,1956,116450,127710,136047,
chr1	87422166	87575681	TCONS_00006234	0	+	87575681	87575681	0	8	89,68,239,86,139,98,158,5529,	0,1956,116450,127710,136047,141354,146948,147986,
chr1	87458691	87634884	TCONS_00006235	0	+	87634884	87634884	0	8	119,239,86,139,98,158,105,1066,	0,79925,91185,99522,104829,110423,140605,175127,
chr1	87458764	87602334	TCONS_00006236	0	+	87602334	87602334	0	8	46,239,86,139,98,158,105,2687,	0,79852,91112,99449,104756,110350,140532,140883,
chr1	87595447	87634188	TCONS_00006238	0	+	87634188	87634188	0	4	230,105,593,370,	0,3849,35624,38371,
chr1	87595447	87634884	TCONS_00006239	0	+	87634884	87634884	0	4	230,105,593,1066,	0,3849,35624,38371,
chr1	87595456	87634881	TCONS_00006240	0	+	87634881	87634881	0	3	221,105,1063,	0,3840,38362,
chr1	87595536	87600152	TCONS_00006241	0	+	87600152	87600152	0	3	141,105,505,	0,3760,4111,
chr1	87595552	87602352	TCONS_00006242	0	+	87602352	87602352	0	2	125,3056,	0,3744,
chr1	87597637	87602352	TCONS_00006243	0	+	87602352	87602352	0	2	1764,2705,	0,2010,
chr1	87597637	87602352	TCONS_00006244	0	+	87602352	87602352	0	4	305,200,105,2705,	0,709,1659,2010,
chr1	87597651	87599814	TCONS_00006245	0	+	87599814	87599814	0	3	284,105,167,	0,1645,1996,
chr1	87597657	87600278	TCONS_00006246	0	+	87600278	87600278	0	2	1744,631,	0,1990,
chr1	87597685	87602352	TCONS_00006247	0	+	87602352	87602352	0	4	257,301,105,2705,	0,609,1611,1962,
chr1	87597737	87599875	TCONS_00006248	0	+	87599875	87599875	0	3	205,105,228,	0,1559,1910,
chr1	87597737	87627820	TCONS_00006249	0	+	87627820	87627820	0	3	205,105,116,	0,1559,29967,
chr1	90285732	90286427	TCONS_00021799	0	-	90286427	90286427	0	1	695,	0,
chr1	91366332	91367811	TCONS_00021864	0	-	91367811	91367811	0	1	1479,	0,
chr1	92617752	92618134	TCONS_00006415	0	+	92618134	92618134	0	1	382,	0,
chr1	92629141	92629370	TCONS_00006417	0	+	92629370	92629370	0	1	229,	0,
chr1	93275925	93276333	TCONS_00021980	0	-	93276333	93276333	0	1	408,	0,
chr1	93795118	93805355	TCONS_00006492	0	+	93805355	93805355	0	3	1240,132,6730,	0,2150,3507,
chr1	93795118	93805355	TCONS_00006493	0	+	93805355	93805355	0	2	1240,8087,	0,2150,
chr1	93797323	93798755	TCONS_00006494	0	+	93798755	93798755	0	2	77,130,	0,1302,
chr1	94023605	94026691	TCONS_00006516	0	+	94026691	94026691	0	1	3086,	0,
chr1	94315429	94316335	TCONS_00006528	0	+	94316335	94316335	0	1	906,	0,
chr1	96913914	96914182	TCONS_00022226	0	-	96914182	96914182	0	1	268,	0,
chr1	100494627	100496043	TCONS_00006754	0	+	100496043	100496043	0	1	1416,	0,
chr1	100648484	100648686	TCONS_00022311	0	-	100648686	100648686	0	1	202,	0,
chr1	100717145	100717496	TCONS_00022318	0	-	100717496	100717496	0	1	351,	0,
chr1	100728862	100731675	TCONS_00022319	0	-	100731675	100731675	0	3	1941,103,116,	0,2508,2697,
chr1	100728862	100731676	TCONS_00022320	0	-	100731676	100731676	0	4	725,180,89,117,	0,1761,2522,2697,
chr1	100729564	100731676	TCONS_00022321	0	-	100731676	100731676	0	4	23,180,103,117,	0,1059,1806,1995,
chr1	100730022	100730375	TCONS_00022322	0	-	100730375	100730375	0	1	353,	0,
chr1	100730849	100731675	TCONS_00022323	0	-	100731675	100731675	0	2	624,116,	0,710,
chr1	107341749	107341992	TCONS_00022552	0	-	107341992	107341992	0	1	243,	0,
chr1	107479761	107480061	TCONS_00022562	0	-	107480061	107480061	0	1	300,	0,
chr1	107495537	107495769	TCONS_00022574	0	-	107495769	107495769	0	1	232,	0,
chr1	107503180	107503658	TCONS_00022578	0	-	107503658	107503658	0	1	478,	0,
chr1	107506973	107507318	TCONS_00022581	0	-	107507318	107507318	0	1	345,	0,
chr1	107510151	107510486	TCONS_00022585	0	-	107510486	107510486	0	1	335,	0,
chr1	107516462	107516698	TCONS_00022591	0	-	107516698	107516698	0	1	236,	0,
chr1	107530387	107530952	TCONS_00022601	0	-	107530952	107530952	0	1	565,	0,
chr1	107531429	107531928	TCONS_00022602	0	-	107531928	107531928	0	1	499,	0,
chr1	107589326	107589759	TCONS_00022610	0	-	107589759	107589759	0	1	433,	0,
chr1	107590499	107590701	TCONS_00022612	0	-	107590701	107590701	0	1	202,	0,
chr1	109642814	109643234	TCONS_00007030	0	+	109643234	109643234	0	1	420,	0,
chr1	109642814	109643241	TCONS_00007031	0	+	109643241	109643241	0	1	427,	0,
chr1	109785315	109785620	TCONS_00007069	0	+	109785620	109785620	0	1	305,	0,
chr1	110140835	110141112	TCONS_00022820	0	-	110141112	110141112	0	1	277,	0,
chr1	110892712	110893054	TCONS_00007291	0	+	110893054	110893054	0	1	342,	0,
chr1	110893109	110893403	TCONS_00007292	0	+	110893403	110893403	0	1	294,	0,
chr1	110895848	110896141	TCONS_00007293	0	+	110896141	110896141	0	1	293,	0,
chr1	110951560	110952236	TCONS_00022910	0	-	110952236	110952236	0	1	676,	0,
chr1	113502406	113504072	TCONS_00023212	0	-	113504072	113504072	0	1	1666,	0,
chr1	113615799	113674882	TCONS_00007569	0	+	113674882	113674882	0	19	468,66,75,135,144,144,144,144,81,72,69,177,164,321,282,450,291,7920,363,	0,18140,20028,20252,21161,21434,22696,23044,25527,27033,27242,30431,34416,37064,39301,41249,46055,50697,58720,
chr1	113615830	113674882	TCONS_00007570	0	+	113674882	113674882	0	19	437,66,75,135,144,144,144,144,81,72,69,164,321,282,450,150,291,7920,363,	0,18109,19997,20221,21130,21403,22665,23013,25496,27002,27211,34385,37033,39270,41218,43078,46024,50666,58689,
chr1	113615830	113674882	TCONS_00007571	0	+	113674882	113674882	0	18	437,66,75,135,144,144,144,144,81,72,69,164,321,282,450,150,291,8386,	0,18109,19997,20221,21130,21403,22665,23013,25496,27002,27211,34385,37033,39270,41218,43078,46024,50666,
chr1	113615875	113643334	TCONS_00007572	0	+	113643334	113643334	0	11	392,66,75,135,144,144,144,144,81,72,293,	0,18064,19952,20176,21085,21358,22620,22968,25451,26957,27166,
chr1	113615875	113674882	TCONS_00007573	0	+	113674882	113674882	0	20	392,66,75,135,144,144,144,144,81,72,69,177,164,321,282,450,150,291,7920,363,	0,18064,19952,20176,21085,21358,22620,22968,25451,26957,27166,30355,34340,36988,39225,41173,43033,45979,50621,58644,
chr1	113615875	113674882	TCONS_00007574	0	+	113674882	113674882	0	18	392,66,75,135,144,144,144,81,72,69,164,321,282,450,150,291,7920,363,	0,18064,19952,20176,21085,21358,22968,25451,26957,27166,34340,36988,39225,41173,43033,45979,50621,58644,
chr1	113616694	113674882	TCONS_00007575	0	+	113674882	113674882	0	20	154,66,75,135,144,144,144,144,81,72,69,177,164,321,282,450,150,291,7920,363,	0,17245,19133,19357,20266,20539,21801,22149,24632,26138,26347,29536,33521,36169,38406,40354,42214,45160,49802,57825,
chr1	113641344	113650448	TCONS_00007576	0	+	113650448	113650448	0	5	63,72,69,127,233,	0,1488,1697,4886,8871,
chr1	113642832	113643334	TCONS_00007577	0	+	113643334	113643334	0	2	72,293,	0,209,
chr1	113643018	113669822	TCONS_00007578	0	+	113669822	113669822	0	8	92,164,321,282,450,150,291,3326,	0,7197,9845,12082,14030,15890,18836,23478,
chr1	113645822	113667619	TCONS_00007579	0	+	113667619	113667619	0	8	585,164,321,282,450,150,291,1123,	0,4393,7041,9278,11226,13086,16032,20674,
chr1	113645822	113674882	TCONS_00007580	0	+	113674882	113674882	0	9	585,164,321,282,450,150,291,7920,363,	0,4393,7041,9278,11226,13086,16032,20674,28697,
chr1	113673732	113674746	TCONS_00007581	0	+	113674746	113674746	0	2	684,227,	0,787,
chr1	117602924	117650075	TCONS_00007720	0	+	117650075	117650075	0	24	72,103,87,67,990,115,183,128,82,120,151,106,182,154,92,83,134,171,59,151,83,75,3342,2660,	0,152,2084,13358,14567,15877,16338,17613,19265,21525,23715,26114,28498,29752,30229,31025,31514,32428,35006,35846,37048,38530,41077,44491,
chr1	117602924	117650075	TCONS_00007721	0	+	117650075	117650075	0	25	72,107,87,67,990,115,183,128,82,120,151,106,182,154,92,83,134,171,59,151,83,75,183,2528,2660,	0,152,2084,13358,14567,15877,16338,17613,19265,21525,23715,26114,28498,29752,30229,31025,31514,32428,35006,35846,37048,38530,41077,41891,44491,
chr1	117602924	117650075	TCONS_00007722	0	+	117650075	117650075	0	24	72,103,87,67,990,115,183,128,82,117,151,106,182,154,92,83,134,171,59,151,83,75,3342,2660,	0,152,2084,13358,14567,15877,16338,17613,19265,21528,23715,26114,28498,29752,30229,31025,31514,32428,35006,35846,37048,38530,41077,44491,
chr1	117602924	117650075	TCONS_00007723	0	+	117650075	117650075	0	23	72,103,87,67,990,115,183,128,82,120,151,106,182,154,92,83,134,171,59,151,83,75,6074,	0,152,2084,13358,14567,15877,16338,17613,19265,21525,23715,26114,28498,29752,30229,31025,31514,32428,35006,35846,37048,38530,41077,
chr1	117602983	117618066	TCONS_00007724	0	+	117618066	117618066	0	5	13,107,87,67,575,	0,93,2025,13299,14508,
chr1	117617916	117619011	TCONS_00007725	0	+	117619011	117619011	0	2	565,210,	0,885,
chr1	117631214	117650075	TCONS_00007726	0	+	117650075	117650075	0	12	390,154,92,83,134,171,59,151,83,75,3342,2660,	0,1462,1939,2735,3224,4138,6716,7556,8758,10240,12787,16201,
chr1	117635408	117644371	TCONS_00007727	0	+	117644371	117644371	0	6	115,59,151,33,75,370,	0,2522,3362,5419,6046,8593,
chr1	117637946	117644278	TCONS_00007729	0	+	117644278	117644278	0	6	43,151,83,33,75,277,	0,824,2026,2881,3508,6055,
chr1	117638792	117644984	TCONS_00007730	0	+	117644984	117644984	0	5	129,83,75,183,169,	0,1180,2662,5209,6023,
chr1	117640867	117644322	TCONS_00007731	0	+	117644322	117644322	0	2	662,321,	0,3134,
chr1	117647168	117647504	TCONS_00007732	0	+	117647504	117647504	0	2	175,89,	0,247,
chr1	117908897	117909349	TCONS_00023567	0	-	117909349	117909349	0	1	452,	0,
chr1	118382435	118384198	TCONS_00023591	0	-	118384198	118384198	0	1	1763,	0,
chr1	118392630	118393540	TCONS_00023597	0	-	118393540	118393540	0	1	910,	0,
chr1	119683018	119693557	TCONS_00007765	0	+	119693557	119693557	0	4	398,117,88,142,	0,6557,10169,10397,
chr1	119683047	119726446	TCONS_00007766	0	+	119726446	119726446	0	4	369,182,72,1846,	0,10140,40965,41553,
chr1	119683330	119684823	TCONS_00007767	0	+	119684823	119684823	0	2	86,454,	0,1039,
chr1	119683352	119776804	TCONS_00007768	0	+	119776804	119776804	0	5	64,67,117,182,724,	0,1017,6223,9835,92728,
chr1	119683352	119818596	TCONS_00007769	0	+	119818596	119818596	0	7	64,67,117,182,270,43,786,	0,1017,6223,9835,120717,122172,134458,
chr1	119689031	119689656	TCONS_00007770	0	+	119689656	119689656	0	2	428,81,	0,544,
chr1	119694315	119694557	TCONS_00023670	0	-	119694557	119694557	0	1	242,	0,
chr1	119699915	119704535	TCONS_00023671	0	-	119704535	119704535	0	1	4620,	0,
chr1	119751739	119752378	TCONS_00023681	0	-	119752378	119752378	0	1	639,	0,
chr1	119752095	119754341	TCONS_00023682	0	-	119754341	119754341	0	1	2246,	0,
chr1	119803858	119804130	TCONS_00007785	0	+	119804130	119804130	0	1	272,	0,
chr1	119803858	119818596	TCONS_00007786	0	+	119818596	119818596	0	3	481,43,786,	0,1666,13952,
chr1	119804563	119805706	TCONS_00007787	0	+	119805706	119805706	0	1	1143,	0,
chr1	119805546	119818393	TCONS_00007788	0	+	119818393	119818393	0	2	21,583,	0,12264,
chr1	120157215	120158568	TCONS_00023752	0	-	120158568	120158568	0	1	1353,	0,
chr1	120388520	120389383	TCONS_00007835	0	+	120389383	120389383	0	2	109,239,	0,624,
chr1	121108789	121109568	TCONS_00007865	0	+	121109568	121109568	0	1	779,	0,
chr1	121110232	121110987	TCONS_00007866	0	+	121110987	121110987	0	1	755,	0,
chr1	121112592	121112918	TCONS_00007867	0	+	121112918	121112918	0	1	326,	0,
chr1	121120698	121121137	TCONS_00007868	0	+	121121137	121121137	0	1	439,	0,
chr1	121131810	121132035	TCONS_00023830	0	-	121132035	121132035	0	1	225,	0,
chr1	121133255	121134581	TCONS_00007871	0	+	121134581	121134581	0	1	1326,	0,
chr1	121133255	121135643	TCONS_00007872	0	+	121135643	121135643	0	1	2388,	0,
chr1	121133449	121134339	TCONS_00023831	0	-	121134339	121134339	0	1	890,	0,
chr1	121317116	121317549	TCONS_00023842	0	-	121317549	121317549	0	1	433,	0,
chr1	121321727	121322041	TCONS_00023843	0	-	121322041	121322041	0	1	314,	0,
chr1	142618764	142625251	TCONS_00007885	0	+	142625251	142625251	0	5	92,532,238,156,195,	0,2236,3723,5303,6292,
chr1	142618764	142625251	TCONS_00007886	0	+	142625251	142625251	0	7	269,221,89,566,238,156,195,	0,594,864,2202,3723,5303,6292,
chr1	142618764	142665640	TCONS_00007887	0	+	142665640	142665640	0	4	215,219,59,222,	0,596,2236,46654,
chr1	142618764	142665640	TCONS_00007888	0	+	142665640	142665640	0	3	215,59,222,	0,2236,46654,
chr1	142618764	142692387	TCONS_00007889	0	+	142692387	142692387	0	6	92,88,59,60,102,233,	0,596,2236,5305,72099,73390,
chr1	142618764	142692387	TCONS_00007890	0	+	142692387	142692387	0	5	253,59,60,102,233,	0,2236,5305,72099,73390,
chr1	142618764	142729975	TCONS_00007891	0	+	142729975	142729975	0	5	92,88,59,88,45,	0,865,2236,105414,111166,
chr1	142618768	142692387	TCONS_00007892	0	+	142692387	142692387	0	6	88,193,59,60,102,233,	0,618,2232,5301,72095,73386,
chr1	142618770	142679074	TCONS_00007893	0	+	142679074	142679074	0	5	86,59,60,40,356,	0,2230,5299,51797,59948,
chr1	142618794	142621538	TCONS_00007894	0	+	142621538	142621538	0	2	62,538,	0,2206,
chr1	142618801	142624223	TCONS_00007895	0	+	142624223	142624223	0	4	55,88,59,154,	0,559,2199,5268,
chr1	142618807	142621059	TCONS_00007896	0	+	142621059	142621059	0	3	49,88,59,	0,822,2193,
chr1	142618820	142621008	TCONS_00007897	0	+	142621008	142621008	0	2	197,8,	0,2180,
chr1	142618820	142621057	TCONS_00007898	0	+	142621057	142621057	0	2	159,57,	0,2180,
chr1	142618828	142619415	TCONS_00007899	0	+	142619415	142619415	0	2	151,55,	0,532,
chr1	142618921	142625251	TCONS_00007900	0	+	142625251	142625251	0	3	40,59,193,	0,2079,6137,
chr1	142619122	142665640	TCONS_00007901	0	+	142665640	142665640	0	3	457,59,222,	0,1878,46296,
chr1	142619122	142729975	TCONS_00007902	0	+	142729975	142729975	0	4	457,59,88,45,	0,1878,105056,110808,
chr1	142620644	142714605	TCONS_00023852	0	-	142714605	142714605	0	9	475,93,2711,54,162,214,282,150,1645,	0,2368,13619,72317,77067,78574,79392,90614,92316,
chr1	142620644	142721569	TCONS_00023853	0	-	142721569	142721569	0	12	475,93,2711,54,162,214,282,150,925,179,164,721,	0,2368,13619,72317,77067,78574,79392,90614,92312,94417,95982,100204,
chr1	142620644	142729967	TCONS_00023854	0	-	142729967	142729967	0	14	475,93,2711,54,162,214,282,150,2280,164,70,73,29,82,	0,2368,13619,72317,77067,78574,79392,90614,92316,95982,100204,106245,106409,109241,
chr1	142620644	142729971	TCONS_00023855	0	-	142729971	142729971	0	15	475,93,2711,54,162,214,282,150,925,179,164,70,73,29,86,	0,2368,13619,72317,77067,78574,79392,90614,92312,94417,95982,100204,106245,106409,109241,
chr1	142621775	142622321	TCONS_00023856	0	-	142622321	142622321	0	1	546,	0,
chr1	142622797	142729971	TCONS_00023857	0	-	142729971	142729971	0	14	308,2711,54,162,214,282,150,925,179,164,70,73,29,86,	0,11466,70164,74914,76421,77239,88461,90159,92264,93829,98051,104092,104256,107088,
chr1	142625491	142626065	TCONS_00007903	0	+	142626065	142626065	0	1	574,	0,
chr1	142629497	142629803	TCONS_00007905	0	+	142629803	142629803	0	1	306,	0,
chr1	142634810	142635261	TCONS_00023858	0	-	142635261	142635261	0	1	451,	0,
chr1	142637602	142637812	TCONS_00023859	0	-	142637812	142637812	0	1	210,	0,
chr1	142638035	142638402	TCONS_00007906	0	+	142638402	142638402	0	1	367,	0,
chr1	142638642	142640208	TCONS_00007907	0	+	142640208	142640208	0	1	1566,	0,
chr1	142640494	142640979	TCONS_00007908	0	+	142640979	142640979	0	1	485,	0,
chr1	142640494	142641104	TCONS_00007909	0	+	142641104	142641104	0	2	136,112,	0,498,
chr1	142642113	142642841	TCONS_00007910	0	+	142642841	142642841	0	1	728,	0,
chr1	142642922	142643136	TCONS_00007911	0	+	142643136	142643136	0	1	214,	0,
chr1	142643329	142643694	TCONS_00007912	0	+	142643694	142643694	0	1	365,	0,
chr1	142644329	142645411	TCONS_00007914	0	+	142645411	142645411	0	1	1082,	0,
chr1	142647916	142648468	TCONS_00023863	0	-	142648468	142648468	0	1	552,	0,
chr1	142648662	142648884	TCONS_00007916	0	+	142648884	142648884	0	1	222,	0,
chr1	142648941	142650021	TCONS_00007917	0	+	142650021	142650021	0	1	1080,	0,
chr1	142653695	142656575	TCONS_00023865	0	-	142656575	142656575	0	2	680,3,	0,2877,
chr1	142653845	142654473	TCONS_00023866	0	-	142654473	142654473	0	1	628,	0,
chr1	142654435	142655436	TCONS_00007920	0	+	142655436	142655436	0	1	1001,	0,
chr1	142655366	142655869	TCONS_00023867	0	-	142655869	142655869	0	1	503,	0,
chr1	142658377	142659033	TCONS_00023869	0	-	142659033	142659033	0	1	656,	0,
chr1	142658393	142658715	TCONS_00007922	0	+	142658715	142658715	0	1	322,	0,
chr1	142660966	142664757	TCONS_00023871	0	-	142664757	142664757	0	2	428,2548,	0,1243,
chr1	142661548	142661801	TCONS_00007923	0	+	142661801	142661801	0	1	253,	0,
chr1	142661814	142662191	TCONS_00023872	0	-	142662191	142662191	0	1	377,	0,
chr1	142662121	142662597	TCONS_00007924	0	+	142662597	142662597	0	1	476,	0,
chr1	142662716	142663000	TCONS_00023873	0	-	142663000	142663000	0	1	284,	0,
chr1	142663456	142664777	TCONS_00007925	0	+	142664777	142664777	0	1	1321,	0,
chr1	142667368	142667703	TCONS_00023874	0	-	142667703	142667703	0	1	335,	0,
chr1	142668278	142668507	TCONS_00023875	0	-	142668507	142668507	0	1	229,	0,
chr1	142668563	142668866	TCONS_00007927	0	+	142668866	142668866	0	1	303,	0,
chr1	142671510	142671711	TCONS_00007928	0	+	142671711	142671711	0	1	201,	0,
chr1	142673225	142674752	TCONS_00023876	0	-	142674752	142674752	0	1	1527,	0,
chr1	142674842	142676379	TCONS_00023877	0	-	142676379	142676379	0	1	1537,	0,
chr1	142685901	142686151	TCONS_00023878	0	-	142686151	142686151	0	1	250,	0,
chr1	142689305	142689508	TCONS_00023880	0	-	142689508	142689508	0	1	203,	0,
chr1	142697103	142697465	TCONS_00023882	0	-	142697465	142697465	0	1	362,	0,
chr1	142697652	142729971	TCONS_00023883	0	-	142729971	142729971	0	11	221,214,282,150,925,179,164,70,73,29,86,	0,1566,2384,13606,15304,17409,18974,23196,29237,29401,32233,
chr1	142715162	142721569	TCONS_00023884	0	-	142721569	142721569	0	3	78,164,721,	0,1464,5686,
chr1	142719636	142720684	TCONS_00007929	0	+	142720684	142720684	0	1	1048,	0,
chr1	142723460	142723770	TCONS_00007930	0	+	142723770	142723770	0	1	310,	0,
chr1	142781035	142781297	TCONS_00023885	0	-	142781297	142781297	0	1	262,	0,
chr1	142781035	142786952	TCONS_00023886	0	-	142786952	142786952	0	2	828,4605,	0,1312,
chr1	142781538	142782695	TCONS_00023887	0	-	142782695	142782695	0	2	325,349,	0,808,
chr1	142781794	142782337	TCONS_00007933	0	+	142782337	142782337	0	1	543,	0,
chr1	142795177	142796485	TCONS_00023891	0	-	142796485	142796485	0	1	1308,	0,
chr1	142801031	142804923	TCONS_00023894	0	-	142804923	142804923	0	1	3892,	0,
chr1	142802038	142802720	TCONS_00023895	0	-	142802720	142802720	0	1	682,	0,
chr1	142803112	142803466	TCONS_00023896	0	-	142803466	142803466	0	1	354,	0,
chr1	142803223	142816004	TCONS_00023897	0	-	142816004	142816004	0	3	1386,268,88,	0,1870,12693,
chr1	142806821	142808626	TCONS_00007942	0	+	142808626	142808626	0	1	1805,	0,
chr1	142810749	142810963	TCONS_00007944	0	+	142810963	142810963	0	1	214,	0,
chr1	142829367	142830385	TCONS_00023900	0	-	142830385	142830385	0	1	1018,	0,
chr1	142830001	142830275	TCONS_00023901	0	-	142830275	142830275	0	1	274,	0,
chr1	142834788	142839900	TCONS_00023905	0	-	142839900	142839900	0	1	5112,	0,
chr1	142848101	142848782	TCONS_00023907	0	-	142848782	142848782	0	1	681,	0,
chr1	142849334	142849662	TCONS_00023908	0	-	142849662	142849662	0	1	328,	0,
chr1	142849819	142850445	TCONS_00023909	0	-	142850445	142850445	0	1	626,	0,
chr1	142851611	142851995	TCONS_00023910	0	-	142851995	142851995	0	1	384,	0,
chr1	142852245	142852484	TCONS_00023911	0	-	142852484	142852484	0	1	239,	0,
chr1	142852557	142852887	TCONS_00023912	0	-	142852887	142852887	0	1	330,	0,
chr1	142857518	142858577	TCONS_00023913	0	-	142858577	142858577	0	1	1059,	0,
chr1	142858474	142858751	TCONS_00023914	0	-	142858751	142858751	0	1	277,	0,
chr1	142859296	142859568	TCONS_00023915	0	-	142859568	142859568	0	1	272,	0,
chr1	142859688	142860872	TCONS_00023916	0	-	142860872	142860872	0	3	333,405,210,	0,408,974,
chr1	142862845	142863853	TCONS_00023917	0	-	142863853	142863853	0	1	1008,	0,
chr1	142865730	142866525	TCONS_00023918	0	-	142866525	142866525	0	1	795,	0,
chr1	142866689	142867512	TCONS_00023919	0	-	142867512	142867512	0	1	823,	0,
chr1	142870383	142870697	TCONS_00023920	0	-	142870697	142870697	0	1	314,	0,
chr1	142871937	142873035	TCONS_00023921	0	-	142873035	142873035	0	1	1098,	0,
chr1	142874583	142874814	TCONS_00023922	0	-	142874814	142874814	0	1	231,	0,
chr1	142876898	142877109	TCONS_00023923	0	-	142877109	142877109	0	1	211,	0,
chr1	142882050	142886304	TCONS_00023925	0	-	142886304	142886304	0	1	4254,	0,
chr1	142884064	142887263	TCONS_00007956	0	+	142887263	142887263	0	2	207,392,	0,2807,
chr1	142884563	142884867	TCONS_00023926	0	-	142884867	142884867	0	1	304,	0,
chr1	142884954	142886253	TCONS_00023927	0	-	142886253	142886253	0	1	1299,	0,
chr1	143118703	143195711	TCONS_00023933	0	-	143195711	143195711	0	3	476,221,32,	0,75418,76976,
chr1	143118703	143211070	TCONS_00023934	0	-	143211070	143211070	0	6	476,221,214,282,150,1641,	0,75418,76976,77818,89023,90726,
chr1	143118704	143211070	TCONS_00023935	0	-	143211070	143211070	0	9	475,93,2712,54,162,214,282,150,1641,	0,2368,14439,70729,75476,76975,77817,89022,90725,
chr1	143119060	143158071	TCONS_00007958	0	+	143158071	143158071	0	3	59,203,962,	0,37404,38049,
chr1	143119060	143231756	TCONS_00007959	0	+	143231756	143231756	0	4	59,88,45,463,	0,101573,107298,112233,
chr1	143119060	143232318	TCONS_00007960	0	+	143232318	143232318	0	3	59,283,272,	0,112218,112986,
chr1	143119060	143233417	TCONS_00007961	0	+	143233417	143233417	0	5	59,88,45,268,1371,	0,101573,107298,112233,112986,
chr1	143119060	143233417	TCONS_00007962	0	+	143233417	143233417	0	4	59,88,268,1371,	0,101573,112233,112986,
chr1	143124012	143124226	TCONS_00007963	0	+	143124226	143124226	0	1	214,	0,
chr1	143124657	143125010	TCONS_00007964	0	+	143125010	143125010	0	1	353,	0,
chr1	143139308	143139604	TCONS_00007965	0	+	143139604	143139604	0	1	296,	0,
chr1	143154492	143169717	TCONS_00007966	0	+	143169717	143169717	0	2	379,226,	0,14999,
chr1	143154926	143169787	TCONS_00007967	0	+	143169787	143169787	0	2	4,223,	0,14638,
chr1	143161545	143161835	TCONS_00007968	0	+	143161835	143161835	0	1	290,	0,
chr1	143162859	143163902	TCONS_00023939	0	-	143163902	143163902	0	1	1043,	0,
chr1	143163996	143164318	TCONS_00023940	0	-	143164318	143164318	0	1	322,	0,
chr1	143164021	143164355	TCONS_00007970	0	+	143164355	143164355	0	1	334,	0,
chr1	143164397	143164811	TCONS_00023941	0	-	143164811	143164811	0	1	414,	0,
chr1	143165069	143165292	TCONS_00007971	0	+	143165292	143165292	0	1	223,	0,
chr1	143165450	143166113	TCONS_00023942	0	-	143166113	143166113	0	1	663,	0,
chr1	143165617	143165926	TCONS_00007972	0	+	143165926	143165926	0	1	309,	0,
chr1	143166130	143166689	TCONS_00007973	0	+	143166689	143166689	0	1	559,	0,
chr1	143166994	143167446	TCONS_00023943	0	-	143167446	143167446	0	1	452,	0,
chr1	143167763	143168405	TCONS_00023944	0	-	143168405	143168405	0	1	642,	0,
chr1	143168941	143169448	TCONS_00023945	0	-	143169448	143169448	0	1	507,	0,
chr1	143171427	143173353	TCONS_00023947	0	-	143173353	143173353	0	1	1926,	0,
chr1	143172743	143173028	TCONS_00023948	0	-	143173028	143173028	0	1	285,	0,
chr1	143173773	143174025	TCONS_00023949	0	-	143174025	143174025	0	1	252,	0,
chr1	143174400	143174881	TCONS_00023950	0	-	143174881	143174881	0	1	481,	0,
chr1	143175493	143175793	TCONS_00023951	0	-	143175793	143175793	0	1	300,	0,
chr1	143177147	143177371	TCONS_00023952	0	-	143177371	143177371	0	1	224,	0,
chr1	143177305	143177651	TCONS_00007974	0	+	143177651	143177651	0	1	346,	0,
chr1	143178011	143180110	TCONS_00023953	0	-	143180110	143180110	0	1	2099,	0,
chr1	143178816	143179070	TCONS_00023954	0	-	143179070	143179070	0	1	254,	0,
chr1	143183275	143183556	TCONS_00007975	0	+	143183556	143183556	0	1	281,	0,
chr1	143184729	143405493	TCONS_00007976	0	+	143405493	143405493	0	2	68,2039,	0,218725,
chr1	143186155	143194239	TCONS_00023955	0	-	143194239	143194239	0	4	452,176,120,118,	0,605,2353,7966,
chr1	143186155	143211070	TCONS_00023956	0	-	143211070	143211070	0	7	452,176,120,221,282,150,1641,	0,605,2353,7966,10366,21571,23274,
chr1	143186155	143211070	TCONS_00023957	0	-	143211070	143211070	0	10	452,176,120,54,46,221,214,282,150,1641,	0,605,2353,3278,4499,7966,9524,10366,21571,23274,
chr1	143188508	143195834	TCONS_00023958	0	-	143195834	143195834	0	5	81,54,46,221,155,	0,925,2146,5613,7171,
chr1	143188508	143196803	TCONS_00023959	0	-	143196803	143196803	0	6	120,54,46,221,214,282,	0,925,2146,5613,7171,8013,
chr1	143188794	143196803	TCONS_00023960	0	-	143196803	143196803	0	4	693,221,214,282,	0,5327,6885,7727,
chr1	143188794	143211070	TCONS_00023961	0	-	143211070	143211070	0	6	693,221,214,282,150,1641,	0,5327,6885,7727,18932,20635,
chr1	143188827	143189695	TCONS_00007977	0	+	143189695	143189695	0	2	197,273,	0,595,
chr1	143193888	143195886	TCONS_00023962	0	-	143195886	143195886	0	2	454,207,	0,1791,
chr1	143193888	143211070	TCONS_00023963	0	-	143211070	143211070	0	5	454,214,282,150,1641,	0,1791,2633,13838,15541,
chr1	143193888	143211070	TCONS_00023964	0	-	143211070	143211070	0	4	454,282,150,1641,	0,2633,13838,15541,
chr1	143193901	143196803	TCONS_00023965	0	-	143196803	143196803	0	2	441,282,	0,2620,
chr1	143197353	143197829	TCONS_00007978	0	+	143197829	143197829	0	1	476,	0,
chr1	143197647	143198129	TCONS_00023966	0	-	143198129	143198129	0	1	482,	0,
chr1	143198683	143199237	TCONS_00023967	0	-	143199237	143199237	0	1	554,	0,
chr1	143199325	143199846	TCONS_00023968	0	-	143199846	143199846	0	1	521,	0,
chr1	143199388	143199699	TCONS_00007979	0	+	143199699	143199699	0	1	311,	0,
chr1	143204680	143204902	TCONS_00007980	0	+	143204902	143204902	0	1	222,	0,
chr1	143211627	143226664	TCONS_00023970	0	-	143226664	143226664	0	6	78,164,71,73,29,351,	0,1465,5682,11703,11867,14686,
chr1	143211627	143240439	TCONS_00023971	0	-	143240439	143240439	0	10	78,164,71,73,29,85,70,72,31,151,	0,1465,5682,11703,11867,14686,18714,19487,21463,28661,
chr1	143213236	143240439	TCONS_00023972	0	-	143240439	143240439	0	9	20,71,73,29,85,70,72,31,151,	0,4073,10094,10258,13077,17105,17878,19854,27052,
chr1	143216055	143226395	TCONS_00023973	0	-	143226395	143226395	0	5	81,71,73,29,82,	0,1254,7275,7439,10258,
chr1	143216055	143240439	TCONS_00023974	0	-	143240439	143240439	0	9	81,71,73,29,85,70,72,31,151,	0,1254,7275,7439,10258,14286,15059,17035,24233,
chr1	143220186	143226381	TCONS_00023975	0	-	143226381	143226381	0	4	109,73,29,68,	0,3144,3308,6127,
chr1	143220186	143240439	TCONS_00023976	0	-	143240439	143240439	0	9	109,73,29,82,196,70,31,36,151,	0,3144,3308,6127,7694,10155,12904,17493,20102,
chr1	143223330	143240429	TCONS_00023977	0	-	143240429	143240429	0	8	73,29,82,196,70,31,36,141,	0,164,2983,4550,7011,9760,14349,16958,
chr1	143228561	143228844	TCONS_00023978	0	-	143228844	143228844	0	1	283,	0,
chr1	143229765	143233121	TCONS_00023979	0	-	143233121	143233121	0	2	646,31,	0,3325,
chr1	143229765	143240439	TCONS_00023980	0	-	143240439	143240439	0	4	646,31,36,151,	0,3325,7914,10523,
chr1	143231331	143232085	TCONS_00007981	0	+	143232085	143232085	0	2	230,39,	0,715,
chr1	143236904	143237715	TCONS_00023981	0	-	143237715	143237715	0	2	102,36,	0,775,
chr1	143236904	143237715	TCONS_00023982	0	-	143237715	143237715	0	2	84,36,	0,775,
chr1	143236904	143240414	TCONS_00023983	0	-	143240414	143240414	0	2	176,126,	0,3384,
chr1	143236904	143240439	TCONS_00023984	0	-	143240439	143240439	0	3	84,36,151,	0,775,3384,
chr1	143236904	143240439	TCONS_00023985	0	-	143240439	143240439	0	3	102,36,151,	0,775,3384,
chr1	143262185	143262479	TCONS_00023989	0	-	143262479	143262479	0	1	294,	0,
chr1	143274853	143275071	TCONS_00023993	0	-	143275071	143275071	0	1	218,	0,
chr1	143278319	143278960	TCONS_00023996	0	-	143278960	143278960	0	1	641,	0,
chr1	143279188	143279977	TCONS_00007986	0	+	143279977	143279977	0	1	789,	0,
chr1	143283513	143284021	TCONS_00007987	0	+	143284021	143284021	0	1	508,	0,
chr1	143283601	143283953	TCONS_00023998	0	-	143283953	143283953	0	1	352,	0,
chr1	143284402	143426410	TCONS_00023999	0	-	143426410	143426410	0	2	70,356,	0,141652,
chr1	143291213	143433915	TCONS_00024001	0	-	143433915	143433915	0	2	97,303,	0,142399,
chr1	143354962	143465438	TCONS_00024003	0	-	143465438	143465438	0	4	1374,268,88,59,	0,1860,12693,110417,
chr1	143354962	143467630	TCONS_00024004	0	-	143467630	143467630	0	5	1374,268,88,59,60,	0,1860,12693,110417,112608,
chr1	143354962	143467715	TCONS_00024005	0	-	143467715	143467715	0	4	1374,283,59,250,	0,1860,110417,112503,
chr1	143354962	143467715	TCONS_00024006	0	-	143467715	143467715	0	6	1374,268,45,88,59,867,	0,1860,7006,12693,110417,111886,
chr1	143354962	143467715	TCONS_00024007	0	-	143467715	143467715	0	5	1374,268,88,59,352,	0,1860,12693,110417,112401,
chr1	143354962	143467715	TCONS_00024008	0	-	143467715	143467715	0	5	1374,268,88,59,250,	0,1860,12693,110417,112503,
chr1	143356064	143467532	TCONS_00024009	0	-	143467532	143467532	0	4	272,283,59,67,	0,758,109315,111401,
chr1	143356183	143357032	TCONS_00024010	0	-	143357032	143357032	0	2	153,210,	0,639,
chr1	143356624	143467304	TCONS_00024011	0	-	143467304	143467304	0	5	466,45,88,59,456,	0,5344,11031,108755,110224,
chr1	143377280	143392104	TCONS_00008001	0	+	143392104	143392104	0	4	1633,150,282,48,	0,3183,14287,14776,
chr1	143377280	143394444	TCONS_00008002	0	+	143394444	143394444	0	5	1633,150,282,214,454,	0,3183,14287,15162,16710,
chr1	143377280	143394444	TCONS_00008003	0	+	143394444	143394444	0	4	1633,150,282,454,	0,3183,14287,16710,
chr1	143377280	143398889	TCONS_00008004	0	+	143398889	143398889	0	6	1633,150,282,214,162,54,	0,3183,14287,15162,16710,21555,
chr1	143377280	143399528	TCONS_00008005	0	+	143399528	143399528	0	6	1633,150,282,214,221,693,	0,3183,14287,15162,16710,21555,
chr1	143377280	143401533	TCONS_00008006	0	+	143401533	143401533	0	8	1633,150,282,214,162,54,120,172,	0,3183,14287,15162,16710,21555,22414,24081,
chr1	143377280	143401533	TCONS_00008007	0	+	143401533	143401533	0	9	1633,150,282,214,221,46,54,120,172,	0,3183,14287,15162,16710,20344,21555,22414,24081,
chr1	143377280	143401533	TCONS_00008008	0	+	143401533	143401533	0	9	1633,150,282,214,221,57,54,120,172,	0,3183,14287,15162,16710,21090,21555,22414,24081,
chr1	143378735	143380964	TCONS_00008009	0	+	143380964	143380964	0	2	178,501,	0,1728,
chr1	143382244	143467632	TCONS_00024012	0	-	143467632	143467632	0	4	361,134,59,784,	0,555,83135,84604,
chr1	143386116	143399809	TCONS_00008010	0	+	143399809	143399809	0	4	57,214,54,115,	0,6326,7874,13578,
chr1	143389093	143389704	TCONS_00008011	0	+	143389704	143389704	0	1	611,	0,
chr1	143391525	143392104	TCONS_00008012	0	+	143392104	143392104	0	2	324,48,	0,531,
chr1	143391567	143394444	TCONS_00008013	0	+	143394444	143394444	0	2	282,454,	0,2423,
chr1	143391567	143399528	TCONS_00008014	0	+	143399528	143399528	0	4	282,214,221,693,	0,875,2423,7268,
chr1	143391567	143399813	TCONS_00008015	0	+	143399813	143399813	0	4	282,46,54,119,	0,6057,7268,8127,
chr1	143391567	143401533	TCONS_00008016	0	+	143401533	143401533	0	7	282,214,221,46,54,120,172,	0,875,2423,6057,7268,8127,9794,
chr1	143392449	143394444	TCONS_00008017	0	+	143394444	143394444	0	2	207,454,	0,1541,
chr1	143394150	143399814	TCONS_00008018	0	+	143399814	143399814	0	4	61,57,54,120,	0,4220,4685,5544,
chr1	143399411	143467041	TCONS_00024013	0	-	143467041	143467041	0	5	285,102,60,59,193,	0,1460,62872,65968,67437,
chr1	143400340	143400569	TCONS_00008019	0	+	143400569	143400569	0	1	229,	0,
chr1	143420371	143422673	TCONS_00024014	0	-	143422673	143422673	0	2	289,178,	0,2124,
chr1	143429878	143467630	TCONS_00024016	0	-	143467630	143467630	0	4	962,203,59,60,	0,1404,35501,37692,
chr1	143443422	143443854	TCONS_00024018	0	-	143443854	143443854	0	1	432,	0,
chr1	143444806	143445026	TCONS_00024019	0	-	143445026	143445026	0	1	220,	0,
chr1	143450069	143452035	TCONS_00024020	0	-	143452035	143452035	0	2	42,344,	0,1622,
chr1	143451252	143451458	TCONS_00024021	0	-	143451458	143451458	0	1	206,	0,
chr1	143453006	143455550	TCONS_00024022	0	-	143455550	143455550	0	2	1013,1474,	0,1070,
chr1	143453609	143454078	TCONS_00024023	0	-	143454078	143454078	0	1	469,	0,
chr1	143454210	143454416	TCONS_00024024	0	-	143454416	143454416	0	1	206,	0,
chr1	143454574	143455550	TCONS_00024025	0	-	143455550	143455550	0	1	976,	0,
chr1	143456871	143457089	TCONS_00024026	0	-	143457089	143457089	0	1	218,	0,
chr1	143460112	143460362	TCONS_00024027	0	-	143460362	143460362	0	1	250,	0,
chr1	143461605	143462149	TCONS_00024028	0	-	143462149	143462149	0	1	544,	0,
chr1	143462381	143462631	TCONS_00024029	0	-	143462631	143462631	0	1	250,	0,
chr1	143463939	143464196	TCONS_00024030	0	-	143464196	143464196	0	1	257,	0,
chr1	143464633	143467715	TCONS_00024031	0	-	143467715	143467715	0	2	805,353,	0,2729,
chr1	143464644	143467613	TCONS_00024032	0	-	143467613	143467613	0	2	794,43,	0,2926,
chr1	143465379	143467604	TCONS_00024033	0	-	143467604	143467604	0	2	59,241,	0,1984,
chr1	145129993	145130387	TCONS_00008116	0	+	145130387	145130387	0	1	394,	0,
chr1	145373053	145377772	TCONS_00024209	0	-	145377772	145377772	0	4	454,1105,295,72,	0,2289,3963,4647,
chr1	145373053	145382397	TCONS_00024210	0	-	145382397	145382397	0	4	454,1105,149,342,	0,2289,3490,9002,
chr1	145373053	145382631	TCONS_00024211	0	-	145382631	145382631	0	5	454,1105,149,295,576,	0,2289,3490,3963,9002,
chr1	145373053	145382631	TCONS_00024212	0	-	145382631	145382631	0	4	454,149,338,576,	0,3490,3963,9002,
chr1	145373053	145382631	TCONS_00024213	0	-	145382631	145382631	0	4	454,667,149,576,	0,2289,3490,9002,
chr1	145373053	145382631	TCONS_00024214	0	-	145382631	145382631	0	5	454,1105,149,338,576,	0,2289,3490,3963,9002,
chr1	145373295	145377311	TCONS_00024215	0	-	145377311	145377311	0	3	212,149,295,	0,3248,3721,
chr1	145373296	145382378	TCONS_00024216	0	-	145382378	145382378	0	2	211,323,	0,8759,
chr1	145375648	145382434	TCONS_00024217	0	-	145382434	145382434	0	3	361,149,379,	0,895,6407,
chr1	145376166	145377772	TCONS_00024218	0	-	145377772	145377772	0	3	281,295,72,	0,850,1534,
chr1	145376326	145382362	TCONS_00024219	0	-	145382362	145382362	0	4	121,149,295,307,	0,217,690,5729,
chr1	145399208	145399720	TCONS_00024225	0	-	145399720	145399720	0	1	512,	0,
chr1	146471435	146471985	TCONS_00024383	0	-	146471985	146471985	0	1	550,	0,
chr1	146471860	146472124	TCONS_00024384	0	-	146472124	146472124	0	1	264,	0,
chr1	146644429	146645134	TCONS_00024405	0	-	146645134	146645134	0	2	21,583,	0,122,
chr1	146770494	146771070	TCONS_00024419	0	-	146771070	146771070	0	1	576,	0,
chr1	146772586	146773861	TCONS_00008268	0	+	146773861	146773861	0	1	1275,	0,
chr1	147149171	147149413	TCONS_00024441	0	-	147149413	147149413	0	1	242,	0,
chr1	147817960	147818414	TCONS_00024494	0	-	147818414	147818414	0	1	454,	0,
chr1	147915878	147917471	TCONS_00008335	0	+	147917471	147917471	0	1	1593,	0,
chr1	148241924	148242217	TCONS_00024530	0	-	148242217	148242217	0	1	293,	0,
chr1	148352315	148354746	TCONS_00008345	0	+	148354746	148354746	0	2	35,2342,	0,89,
chr1	148548038	148548507	TCONS_00024540	0	-	148548507	148548507	0	1	469,	0,
chr1	148600667	148601444	TCONS_00024546	0	-	148601444	148601444	0	1	777,	0,
chr1	148928321	148932920	TCONS_00008373	0	+	148932920	148932920	0	2	64,135,	0,4464,
chr1	148928321	148951594	TCONS_00008374	0	+	148951594	148951594	0	3	64,135,350,	0,4464,22923,
chr1	148928330	148933368	TCONS_00008375	0	+	148933368	148933368	0	3	55,135,78,	0,4455,4960,
chr1	148928344	148951595	TCONS_00008376	0	+	148951595	148951595	0	4	41,135,78,351,	0,4441,4946,22900,
chr1	148932784	148933579	TCONS_00008377	0	+	148933579	148933579	0	2	136,289,	0,506,
chr1	148933290	148951501	TCONS_00024560	0	-	148951501	148951501	0	2	62,255,	0,17956,
chr1	148933672	148945083	TCONS_00008378	0	+	148945083	148945083	0	1	11411,	0,
chr1	149224481	149225706	TCONS_00024571	0	-	149225706	149225706	0	1	1225,	0,
chr1	149230536	149232583	TCONS_00008384	0	+	149232583	149232583	0	3	237,164,1044,	0,248,1003,
chr1	149230536	149232583	TCONS_00008385	0	+	149232583	149232583	0	4	237,164,170,1046,	0,248,743,1001,
chr1	149230538	149231759	TCONS_00008386	0	+	149231759	149231759	0	2	235,217,	0,1004,
chr1	149230715	149232553	TCONS_00008387	0	+	149232553	149232553	0	2	58,1014,	0,824,
chr1	149230715	149232554	TCONS_00008388	0	+	149232554	149232554	0	2	58,1015,	0,824,
chr1	149230786	149231757	TCONS_00008389	0	+	149231757	149231757	0	2	162,218,	0,753,
chr1	149283156	149290508	TCONS_00008407	0	+	149290508	149290508	0	2	1742,3754,	0,3598,
chr1	149284644	149286975	TCONS_00008408	0	+	149286975	149286975	0	2	254,221,	0,2110,
chr1	149287450	149291743	TCONS_00008409	0	+	149291743	149291743	0	2	1446,540,	0,3753,
chr1	149294533	149294753	TCONS_00024576	0	-	149294753	149294753	0	1	220,	0,
chr1	149576544	149577689	TCONS_00024590	0	-	149577689	149577689	0	2	286,48,	0,1097,
chr1	149576593	149577296	TCONS_00024591	0	-	149577296	149577296	0	2	178,380,	0,323,
chr1	149587501	149587988	TCONS_00024592	0	-	149587988	149587988	0	1	487,	0,
chr1	149644263	149644620	TCONS_00008457	0	+	149644620	149644620	0	1	357,	0,
chr1	149817382	149818053	TCONS_00008474	0	+	149818053	149818053	0	1	671,	0,
chr1	150038694	150039082	TCONS_00024679	0	-	150039082	150039082	0	1	388,	0,
chr1	150039368	150055386	TCONS_00008491	0	+	150055386	150055386	0	9	639,135,61,80,69,686,135,114,587,	0,1318,4864,8942,9625,9803,14055,14597,15431,
chr1	150039368	150117505	TCONS_00008492	0	+	150117505	150117505	0	14	639,135,61,80,111,135,114,168,159,108,122,231,132,619,	0,1318,4864,8942,10378,14055,14597,15431,24662,25027,26254,31583,43242,77518,
chr1	150039368	150117505	TCONS_00008493	0	+	150117505	150117505	0	14	639,135,61,752,138,111,135,114,168,159,108,122,132,619,	0,1318,4864,8942,9803,10378,14055,14597,15431,24662,25027,26254,43242,77518,
chr1	150039368	150117505	TCONS_00008494	0	+	150117505	150117505	0	15	639,135,61,80,69,138,111,135,114,168,159,108,122,132,619,	0,1318,4864,8942,9625,9803,10378,14055,14597,15431,24662,25027,26254,43242,77518,
chr1	150039368	150132260	TCONS_00008495	0	+	150132260	150132260	0	18	639,135,61,752,138,111,135,114,168,159,108,122,132,147,141,105,102,1247,	0,1318,4864,8942,9803,10378,14055,14597,15431,24662,25027,26254,43242,83733,88891,89736,90210,91645,
chr1	150039404	150049857	TCONS_00008496	0	+	150049857	150049857	0	7	259,135,61,80,69,138,111,	0,1282,4828,8906,9589,9767,10342,
chr1	150039425	150040916	TCONS_00008497	0	+	150040916	150040916	0	2	238,230,	0,1261,
chr1	150039438	150117466	TCONS_00008498	0	+	150117466	150117466	0	14	225,135,61,80,111,135,114,168,159,108,122,132,94,580,	0,1248,4794,8872,10308,13985,14527,15361,24592,24957,26184,43172,75577,77448,
chr1	150039822	150049168	TCONS_00008499	0	+	150049168	150049168	0	5	185,135,61,80,175,	0,864,4410,8488,9171,
chr1	150039863	150116900	TCONS_00008500	0	+	150116900	150116900	0	14	144,135,61,80,111,135,114,168,159,108,122,231,132,14,	0,823,4369,8447,9883,13560,14102,14936,24167,24532,25759,31088,42747,77023,
chr1	150039865	150049107	TCONS_00008501	0	+	150049107	150049107	0	4	142,135,61,797,	0,821,4367,8445,
chr1	150039884	150064080	TCONS_00008502	0	+	150064080	150064080	0	9	123,135,61,80,111,135,114,168,50,	0,802,4348,8426,9862,13539,14081,14915,24146,
chr1	150049268	150055386	TCONS_00008503	0	+	150055386	150055386	0	4	589,135,114,587,	0,4155,4697,5531,
chr1	150064098	150064656	TCONS_00008504	0	+	150064656	150064656	0	2	91,261,	0,297,
chr1	150070957	150117505	TCONS_00008505	0	+	150117505	150117505	0	3	225,132,619,	0,11653,45929,
chr1	150081288	150117103	TCONS_00008506	0	+	150117103	150117103	0	2	1454,217,	0,35598,
chr1	150121372	150131825	TCONS_00008508	0	+	150131825	150131825	0	5	604,147,141,105,812,	0,1729,6887,7732,9641,
chr1	150122107	150131790	TCONS_00008509	0	+	150131790	150131790	0	5	370,147,141,105,777,	0,994,6152,6997,8906,
chr1	150122107	150136916	TCONS_00008510	0	+	150136916	150136916	0	7	370,147,141,105,679,107,284,	0,994,6152,6997,8906,14284,14525,
chr1	150122169	150132260	TCONS_00008511	0	+	150132260	150132260	0	6	308,147,141,105,102,1247,	0,932,6090,6935,7409,8844,
chr1	150122796	150131238	TCONS_00008512	0	+	150131238	150131238	0	5	452,141,105,102,225,	0,5463,6308,6782,8217,
chr1	150122796	150132260	TCONS_00008513	0	+	150132260	150132260	0	5	452,141,105,102,1247,	0,5463,6308,6782,8217,
chr1	150122826	150125215	TCONS_00008514	0	+	150125215	150125215	0	2	422,263,	0,2126,
chr1	150125674	150131823	TCONS_00008515	0	+	150131823	150131823	0	4	2726,105,102,810,	0,3430,3904,5339,
chr1	150125674	150132260	TCONS_00008516	0	+	150132260	150132260	0	3	2726,576,1247,	0,3430,5339,
chr1	150125674	150132260	TCONS_00008517	0	+	150132260	150132260	0	4	2726,105,115,1247,	0,3430,3891,5339,
chr1	150125674	150136916	TCONS_00008518	0	+	150136916	150136916	0	6	2726,105,102,679,107,284,	0,3430,3904,5339,10717,10958,
chr1	150125674	150136916	TCONS_00008519	0	+	150136916	150136916	0	5	2726,576,679,107,284,	0,3430,5339,10717,10958,
chr1	150127983	150129389	TCONS_00008520	0	+	150129389	150129389	0	2	417,285,	0,1121,
chr1	150129122	150131519	TCONS_00008521	0	+	150131519	150131519	0	3	87,115,506,	0,443,1891,
chr1	150129210	150131181	TCONS_00008522	0	+	150131181	150131181	0	2	470,168,	0,1803,
chr1	150131599	150136916	TCONS_00008523	0	+	150136916	150136916	0	3	93,107,284,	0,4792,5033,
chr1	150134878	150152459	TCONS_00008524	0	+	150152459	150152459	0	4	41,107,85,104,	0,1513,11071,17477,
chr1	150134878	150153235	TCONS_00008525	0	+	150153235	150153235	0	4	41,107,85,89,	0,1513,11071,18268,
chr1	150507527	150508415	TCONS_00024730	0	-	150508415	150508415	0	2	122,117,	0,771,
chr1	150572410	150572751	TCONS_00008639	0	+	150572751	150572751	0	1	341,	0,
chr1	151101966	151102342	TCONS_00008725	0	+	151102342	151102342	0	1	376,	0,
chr1	151120884	151123810	TCONS_00024896	0	-	151123810	151123810	0	2	352,1370,	0,1556,
chr1	151524627	151529310	TCONS_00025041	0	-	151529310	151529310	0	2	334,83,	0,4600,
chr1	151525216	151525525	TCONS_00008824	0	+	151525525	151525525	0	1	309,	0,
chr1	151526079	151526858	TCONS_00008825	0	+	151526858	151526858	0	1	779,	0,
chr1	153950218	153951636	TCONS_00009044	0	+	153951636	153951636	0	1	1418,	0,
chr1	154531531	154531900	TCONS_00009138	0	+	154531900	154531900	0	1	369,	0,
chr1	154637653	154644602	TCONS_00009142	0	+	154644602	154644602	0	2	140,535,	0,6414,
chr1	154637653	154650107	TCONS_00009143	0	+	154650107	154650107	0	3	140,493,18,	0,6414,12436,
chr1	154647725	154649262	TCONS_00009145	0	+	154649262	154649262	0	1	1537,	0,
chr1	154650041	154650380	TCONS_00025429	0	-	154650380	154650380	0	1	339,	0,
chr1	154650041	154650380	TCONS_00025430	0	-	154650380	154650380	0	1	339,	0,
chr1	154650770	154652308	TCONS_00009146	0	+	154652308	154652308	0	1	1538,	0,
chr1	154881923	154882335	TCONS_00025443	0	-	154882335	154882335	0	1	412,	0,
chr1	154889076	154889324	TCONS_00025444	0	-	154889324	154889324	0	1	248,	0,
chr1	154972094	154973087	TCONS_00025481	0	-	154973087	154973087	0	1	993,	0,
chr1	154973205	154973592	TCONS_00025482	0	-	154973592	154973592	0	1	387,	0,
chr1	154973699	154974199	TCONS_00025483	0	-	154974199	154974199	0	1	500,	0,
chr1	155539240	155540656	TCONS_00009381	0	+	155540656	155540656	0	1	1416,	0,
chr1	155905721	155905938	TCONS_00009482	0	+	155905938	155905938	0	1	217,	0,
chr1	156151247	156152336	TCONS_00009562	0	+	156152336	156152336	0	1	1089,	0,
chr1	156159895	156160696	TCONS_00009567	0	+	156160696	156160696	0	1	801,	0,
chr1	156275677	156276057	TCONS_00025883	0	-	156276057	156276057	0	1	380,	0,
chr1	156572364	156573301	TCONS_00009652	0	+	156573301	156573301	0	1	937,	0,
chr1	160955449	160958858	TCONS_00026506	0	-	160958858	160958858	0	1	3409,	0,
chr1	161105655	161107391	TCONS_00010057	0	+	161107391	161107391	0	1	1736,	0,
chr1	161334870	161342446	TCONS_00010170	0	+	161342446	161342446	0	2	4079,1361,	0,6215,
chr1	161337811	161341754	TCONS_00010171	0	+	161341754	161341754	0	2	1138,669,	0,3274,
chr1	162570806	162571017	TCONS_00026743	0	-	162571017	162571017	0	1	211,	0,
chr1	162574195	162574637	TCONS_00026745	0	-	162574637	162574637	0	1	442,	0,
chr1	162574865	162575492	TCONS_00026746	0	-	162575492	162575492	0	1	627,	0,
chr1	162575433	162575923	TCONS_00026747	0	-	162575923	162575923	0	2	221,130,	0,360,
chr1	162576625	162576825	TCONS_00010326	0	+	162576825	162576825	0	1	200,	0,
chr1	162577551	162598177	TCONS_00010328	0	+	162598177	162598177	0	3	49,7592,6257,	0,6687,14369,
chr1	162579110	162579747	TCONS_00010329	0	+	162579747	162579747	0	1	637,	0,
chr1	162581193	162581486	TCONS_00026749	0	-	162581486	162581486	0	1	293,	0,
chr1	166807032	166807247	TCONS_00026912	0	-	166807247	166807247	0	1	215,	0,
chr1	167766178	167766957	TCONS_00010604	0	+	167766957	167766957	0	1	779,	0,
chr1	167770731	167771837	TCONS_00010608	0	+	167771837	167771837	0	1	1106,	0,
chr1	167777922	167778327	TCONS_00010611	0	+	167778327	167778327	0	1	405,	0,
chr1	168230697	168231313	TCONS_00010650	0	+	168231313	168231313	0	1	616,	0,
chr1	171453809	171454053	TCONS_00027209	0	-	171454053	171454053	0	1	244,	0,
chr1	173183277	173183724	TCONS_00027280	0	-	173183724	173183724	0	1	447,	0,
chr1	173198926	173199499	TCONS_00027289	0	-	173199499	173199499	0	1	573,	0,
chr1	173200033	173200364	TCONS_00027290	0	-	173200364	173200364	0	1	331,	0,
chr1	173202176	173202497	TCONS_00027291	0	-	173202497	173202497	0	1	321,	0,
chr1	173272061	173272322	TCONS_00027325	0	-	173272322	173272322	0	1	261,	0,
chr1	173287137	173287683	TCONS_00027333	0	-	173287683	173287683	0	1	546,	0,
chr1	173295087	173295371	TCONS_00027339	0	-	173295371	173295371	0	1	284,	0,
chr1	173328687	173329465	TCONS_00027356	0	-	173329465	173329465	0	1	778,	0,
chr1	173366802	173367627	TCONS_00027376	0	-	173367627	173367627	0	1	825,	0,
chr1	173386931	173417800	TCONS_00027382	0	-	173417800	173417800	0	4	830,288,746,5931,	0,22670,24126,24938,
chr1	173386931	173430501	TCONS_00027383	0	-	173430501	173430501	0	2	830,985,	0,42585,
chr1	173387212	173411236	TCONS_00027384	0	-	173411236	173411236	0	3	549,288,179,	0,22389,23845,
chr1	173392279	173397633	TCONS_00027385	0	-	173397633	173397633	0	1	5354,	0,
chr1	173395998	173396849	TCONS_00027386	0	-	173396849	173396849	0	1	851,	0,
chr1	173397382	173397633	TCONS_00027387	0	-	173397633	173397633	0	1	251,	0,
chr1	173409090	173410216	TCONS_00027388	0	-	173410216	173410216	0	1	1126,	0,
chr1	173410731	173415683	TCONS_00027389	0	-	173415683	173415683	0	2	1072,3814,	0,1138,
chr1	173415757	173416860	TCONS_00027390	0	-	173416860	173416860	0	1	1103,	0,
chr1	173416463	173417582	TCONS_00027391	0	-	173417582	173417582	0	1	1119,	0,
chr1	173423027	173424663	TCONS_00027392	0	-	173424663	173424663	0	1	1636,	0,
chr1	173424475	173425118	TCONS_00027393	0	-	173425118	173425118	0	1	643,	0,
chr1	173425195	173426080	TCONS_00027394	0	-	173426080	173426080	0	1	885,	0,
chr1	173426714	173430501	TCONS_00027395	0	-	173430501	173430501	0	2	3041,170,	0,3617,
chr1	173426714	173431411	TCONS_00027396	0	-	173431411	173431411	0	1	4697,	0,
chr1	173427490	173427718	TCONS_00027397	0	-	173427718	173427718	0	1	228,	0,
chr1	173431466	173435492	TCONS_00027398	0	-	173435492	173435492	0	1	4026,	0,
chr1	173433642	173433907	TCONS_00027399	0	-	173433907	173433907	0	1	265,	0,
chr1	173436179	173436646	TCONS_00027400	0	-	173436646	173436646	0	1	467,	0,
chr1	173436430	173437346	TCONS_00027401	0	-	173437346	173437346	0	1	916,	0,
chr1	173444950	173445586	TCONS_00010885	0	+	173445586	173445586	0	2	425,162,	0,474,
chr1	173445726	173446306	TCONS_00027408	0	-	173446306	173446306	0	1	580,	0,
chr1	173467015	173467652	TCONS_00010892	0	+	173467652	173467652	0	1	637,	0,
chr1	173678585	173678822	TCONS_00027424	0	-	173678822	173678822	0	1	237,	0,
chr1	173762822	173763199	TCONS_00027425	0	-	173763199	173763199	0	1	377,	0,
chr1	175864781	175865000	TCONS_00027546	0	-	175865000	175865000	0	1	219,	0,
chr1	175909341	175909606	TCONS_00027554	0	-	175909606	175909606	0	1	265,	0,
chr1	183117409	183118340	TCONS_00011343	0	+	183118340	183118340	0	1	931,	0,
chr1	183118843	183119157	TCONS_00027919	0	-	183119157	183119157	0	2	239,23,	0,291,
chr1	183119123	183124125	TCONS_00011344	0	+	183124125	183124125	0	1	5002,	0,
chr1	183139416	183139650	TCONS_00011351	0	+	183139650	183139650	0	1	234,	0,
chr1	184020810	184043346	TCONS_00011397	0	+	184043346	184043346	0	5	214,82,136,142,1386,	0,2677,3051,20480,21150,
chr1	184020812	184042114	TCONS_00011398	0	+	184042114	184042114	0	6	212,82,136,80,142,154,	0,2675,3049,6482,20478,21148,
chr1	184020812	184043346	TCONS_00011399	0	+	184043346	184043346	0	6	212,82,136,80,142,1386,	0,2675,3049,6482,20478,21148,
chr1	184020840	184043346	TCONS_00011400	0	+	184043346	184043346	0	5	184,82,136,38,1386,	0,2647,3021,20450,21120,
chr1	184020859	184042157	TCONS_00011401	0	+	184042157	184042157	0	5	165,82,136,38,197,	0,2628,3002,20431,21101,
chr1	184020865	184065731	TCONS_00011402	0	+	184065731	184065731	0	4	159,82,136,908,	0,2622,2996,43958,
chr1	184020866	184039946	TCONS_00011403	0	+	184039946	184039946	0	4	158,82,136,197,	0,2621,2995,18883,
chr1	184020879	184043340	TCONS_00011404	0	+	184043340	184043340	0	4	145,82,136,1380,	0,2608,2982,21081,
chr1	184020893	184042980	TCONS_00011405	0	+	184042980	184042980	0	6	131,82,136,117,142,1020,	0,2594,2968,18856,20397,21067,
chr1	184023494	184024203	TCONS_00011406	0	+	184024203	184024203	0	2	75,342,	0,367,
chr1	184049810	184050491	TCONS_00011410	0	+	184050491	184050491	0	1	681,	0,
chr1	184054167	184054400	TCONS_00011413	0	+	184054400	184054400	0	1	233,	0,
chr1	184057004	184057646	TCONS_00011416	0	+	184057646	184057646	0	1	642,	0,
chr1	184065176	184065731	TCONS_00011420	0	+	184065731	184065731	0	1	555,	0,
chr1	184085614	184085958	TCONS_00011431	0	+	184085958	184085958	0	1	344,	0,
chr1	184601941	184602687	TCONS_00011449	0	+	184602687	184602687	0	1	746,	0,
chr1	184609518	184609746	TCONS_00011454	0	+	184609746	184609746	0	1	228,	0,
chr1	184615214	184615521	TCONS_00011457	0	+	184615521	184615521	0	1	307,	0,
chr1	184618283	184622348	TCONS_00027972	0	-	184622348	184622348	0	2	233,29,	0,4036,
chr1	184621740	184622872	TCONS_00027974	0	-	184622872	184622872	0	1	1132,	0,
chr1	186400026	186400446	TCONS_00011515	0	+	186400446	186400446	0	1	420,	0,
chr1	186435117	186435488	TCONS_00011518	0	+	186435488	186435488	0	1	371,	0,
chr1	192498708	192507232	TCONS_00011573	0	+	192507232	192507232	0	3	137,198,349,	0,728,8175,
chr1	193088223	193088453	TCONS_00011625	0	+	193088453	193088453	0	1	230,	0,
chr1	193226065	193229028	TCONS_00011636	0	+	193229028	193229028	0	1	2963,	0,
chr1	193229193	193230541	TCONS_00011637	0	+	193230541	193230541	0	1	1348,	0,
chr1	193230595	193231002	TCONS_00011638	0	+	193231002	193231002	0	1	407,	0,
chr1	193231079	193232486	TCONS_00011639	0	+	193232486	193232486	0	1	1407,	0,
chr1	193238551	193238813	TCONS_00028281	0	-	193238813	193238813	0	1	262,	0,
chr1	200363974	200364184	TCONS_00028661	0	-	200364184	200364184	0	1	210,	0,
chr1	200371347	200371886	TCONS_00028663	0	-	200371886	200371886	0	1	539,	0,
chr1	201087611	201088941	TCONS_00028710	0	-	201088941	201088941	0	1	1330,	0,
chr1	201315071	201315273	TCONS_00028741	0	-	201315273	201315273	0	1	202,	0,
chr1	201490575	201490998	TCONS_00011877	0	+	201490998	201490998	0	1	423,	0,
chr1	202828593	202829632	TCONS_00028945	0	-	202829632	202829632	0	1	1039,	0,
chr1	203292852	203293309	TCONS_00012085	0	+	203293309	203293309	0	1	457,	0,
chr1	203293396	203293829	TCONS_00029020	0	-	203293829	203293829	0	1	433,	0,
chr1	204547493	204547757	TCONS_00012196	0	+	204547757	204547757	0	1	264,	0,
chr1	205524717	205525095	TCONS_00029219	0	-	205525095	205525095	0	1	378,	0,
chr1	205525542	205527406	TCONS_00029220	0	-	205527406	205527406	0	2	430,112,	0,1752,
chr1	205534760	205535002	TCONS_00029221	0	-	205535002	205535002	0	1	242,	0,
chr1	205603773	205612927	TCONS_00029233	0	-	205612927	205612927	0	1	9154,	0,
chr1	205613009	205620810	TCONS_00029234	0	-	205620810	205620810	0	1	7801,	0,
chr1	205620919	205622982	TCONS_00029235	0	-	205622982	205622982	0	1	2063,	0,
chr1	205652055	205652442	TCONS_00012331	0	+	205652442	205652442	0	1	387,	0,
chr1	205652517	205653032	TCONS_00012332	0	+	205653032	205653032	0	1	515,	0,
chr1	205658898	205659264	TCONS_00012334	0	+	205659264	205659264	0	1	366,	0,
chr1	205658981	205659789	TCONS_00012335	0	+	205659789	205659789	0	2	80,501,	0,307,
chr1	205663928	205664317	TCONS_00012338	0	+	205664317	205664317	0	1	389,	0,
chr1	205665653	205667284	TCONS_00029246	0	-	205667284	205667284	0	1	1631,	0,
chr1	205670669	205671360	TCONS_00029249	0	-	205671360	205671360	0	1	691,	0,
chr1	205671651	205673688	TCONS_00029250	0	-	205673688	205673688	0	1	2037,	0,
chr1	205674131	205674388	TCONS_00012342	0	+	205674388	205674388	0	1	257,	0,
chr1	205783316	205784358	TCONS_00012346	0	+	205784358	205784358	0	1	1042,	0,
chr1	206072857	206073111	TCONS_00029300	0	-	206073111	206073111	0	1	254,	0,
chr1	207178432	207178666	TCONS_00029407	0	-	207178666	207178666	0	1	234,	0,
chr1	207178580	207179226	TCONS_00029408	0	-	207179226	207179226	0	1	646,	0,
chr1	207184221	207184636	TCONS_00029412	0	-	207184636	207184636	0	1	415,	0,
chr1	207968859	207969990	TCONS_00029488	0	-	207969990	207969990	0	1	1131,	0,
chr1	211555398	211555614	TCONS_00029618	0	-	211555614	211555614	0	1	216,	0,
chr1	212731174	212733073	TCONS_00012815	0	+	212733073	212733073	0	1	1899,	0,
chr1	212731174	212734736	TCONS_00012816	0	+	212734736	212734736	0	3	2206,69,105,	0,2922,3457,
chr1	212731195	212734165	TCONS_00012817	0	+	212734165	212734165	0	3	916,883,69,	0,1302,2901,
chr1	212731195	212734736	TCONS_00012818	0	+	212734736	212734736	0	4	916,883,69,105,	0,1302,2901,3436,
chr1	212733388	212734705	TCONS_00012819	0	+	212734705	212734705	0	2	777,74,	0,1243,
chr1	212733388	212734736	TCONS_00012820	0	+	212734736	212734736	0	2	450,640,	0,708,
chr1	213025449	213031430	TCONS_00029795	0	-	213031430	213031430	0	2	2202,323,	0,5658,
chr1	213026860	213027392	TCONS_00029796	0	-	213027392	213027392	0	1	532,	0,
chr1	213028818	213031452	TCONS_00029798	0	-	213031452	213031452	0	2	1445,345,	0,2289,
chr1	213028818	213031480	TCONS_00029799	0	-	213031480	213031480	0	2	1696,373,	0,2289,
chr1	213029945	213031430	TCONS_00029800	0	-	213031430	213031430	0	2	315,323,	0,1162,
chr1	213029945	213031430	TCONS_00029801	0	-	213031430	213031430	0	2	569,323,	0,1162,
chr1	213029946	213031480	TCONS_00029802	0	-	213031480	213031480	0	2	314,373,	0,1161,
chr1	213453090	213453369	TCONS_00012912	0	+	213453369	213453369	0	1	279,	0,
chr1	213454220	213455074	TCONS_00012913	0	+	213455074	213455074	0	1	854,	0,
chr1	213462479	213462655	TCONS_00012919	0	+	213462655	213462655	0	1	176,	0,
chr1	213470536	213471018	TCONS_00012922	0	+	213471018	213471018	0	1	482,	0,
chr1	214840891	214841209	TCONS_00012954	0	+	214841209	214841209	0	1	318,	0,
chr1	219389377	219392638	TCONS_00013050	0	+	219392638	219392638	0	1	3261,	0,
chr1	219389377	219415125	TCONS_00013051	0	+	219415125	219415125	0	2	2677,585,	0,25163,
chr1	219389377	219500273	TCONS_00013052	0	+	219500273	219500273	0	5	2677,110,436,524,126,	0,25163,78025,78592,110770,
chr1	219389721	219390304	TCONS_00013053	0	+	219390304	219390304	0	1	583,	0,
chr1	219391857	219419234	TCONS_00013054	0	+	219419234	219419234	0	3	197,110,34,	0,22683,27343,
chr1	219391857	219467786	TCONS_00013055	0	+	219467786	219467786	0	2	197,68,	0,75861,
chr1	219467116	219500273	TCONS_00013057	0	+	219500273	219500273	0	3	722,524,126,	0,853,33031,
chr1	219467415	219467990	TCONS_00013058	0	+	219467990	219467990	0	2	423,21,	0,554,
chr1	219467500	219500273	TCONS_00013059	0	+	219500273	219500273	0	2	993,126,	0,32647,
chr1	220229237	220229816	TCONS_00030095	0	-	220229816	220229816	0	1	579,	0,
chr1	220988032	220992748	TCONS_00013125	0	+	220992748	220992748	0	1	4716,	0,
chr1	220993344	220993830	TCONS_00030151	0	-	220993830	220993830	0	1	486,	0,
chr1	220993344	220994455	TCONS_00030152	0	-	220994455	220994455	0	1	1111,	0,
chr1	220993738	220994455	TCONS_00030153	0	-	220994455	220994455	0	1	717,	0,
chr1	220994466	220994813	TCONS_00013126	0	+	220994813	220994813	0	1	347,	0,
chr1	220994748	220995160	TCONS_00030154	0	-	220995160	220995160	0	1	412,	0,
chr1	220994748	220996809	TCONS_00030155	0	-	220996809	220996809	0	1	2061,	0,
chr1	220995090	220996809	TCONS_00030156	0	-	220996809	220996809	0	1	1719,	0,
chr1	222727872	222765741	TCONS_00030269	0	-	222765741	222765741	0	12	3738,150,155,124,67,159,131,199,114,123,674,241,	0,4092,6833,8642,9528,14979,16004,22914,25228,33912,35196,37628,
chr1	222727872	222765741	TCONS_00030270	0	-	222765741	222765741	0	11	4242,155,124,67,159,131,199,114,123,674,241,	0,6833,8642,9528,14979,16004,22914,25228,33912,35196,37628,
chr1	222727872	222765741	TCONS_00030271	0	-	222765741	222765741	0	13	3738,150,155,124,67,159,131,199,114,170,123,674,241,	0,4092,6833,8642,9528,14979,16004,22914,25228,29597,33912,35196,37628,
chr1	222727872	222765741	TCONS_00030272	0	-	222765741	222765741	0	12	3738,150,155,124,67,159,131,199,170,123,674,241,	0,4092,6833,8642,9528,14979,16004,22914,29597,33912,35196,37628,
chr1	222727872	222765741	TCONS_00030273	0	-	222765741	222765741	0	12	4242,155,124,67,159,131,199,67,170,123,674,241,	0,6833,8642,9528,14979,16004,22914,25228,29597,33912,35196,37628,
chr1	222727872	222765741	TCONS_00030274	0	-	222765741	222765741	0	13	3738,150,155,124,67,159,131,199,132,170,123,674,241,	0,4092,6833,8642,9528,14979,16004,22914,25228,29597,33912,35196,37628,
chr1	222727872	222765741	TCONS_00030275	0	-	222765741	222765741	0	12	4242,155,124,67,159,131,199,114,170,123,674,241,	0,6833,8642,9528,14979,16004,22914,25228,29597,33912,35196,37628,
chr1	222731243	222763127	TCONS_00030276	0	-	222763127	222763127	0	11	367,150,155,124,67,159,131,199,114,123,59,	0,721,3462,5271,6157,11608,12633,19543,21857,30541,31825,
chr1	222731243	222763220	TCONS_00030277	0	-	222763220	222763220	0	12	367,150,155,124,67,159,131,199,114,170,123,152,	0,721,3462,5271,6157,11608,12633,19543,21857,26226,30541,31825,
chr1	222731649	222763255	TCONS_00030278	0	-	222763255	222763255	0	11	465,155,124,67,159,131,199,114,170,123,187,	0,3056,4865,5751,11202,12227,19137,21451,25820,30135,31419,
chr1	222731665	222763255	TCONS_00030279	0	-	222763255	222763255	0	10	449,155,124,67,159,131,199,114,123,187,	0,3040,4849,5735,11186,12211,19121,21435,30119,31403,
chr1	222736626	222763101	TCONS_00030280	0	-	222763101	222763101	0	8	12,67,159,131,199,170,123,33,	0,774,6225,7250,14160,20843,25158,26442,
chr1	222737419	222763130	TCONS_00030281	0	-	222763130	222763130	0	8	48,159,131,199,67,170,123,62,	0,5432,6457,13367,15681,20050,24365,25649,
chr1	222742170	222743905	TCONS_00030282	0	-	222743905	222743905	0	3	596,159,29,	0,681,1706,
chr1	222742170	222765741	TCONS_00030283	0	-	222765741	222765741	0	9	596,159,131,199,114,170,123,674,241,	0,681,1706,8616,10930,15299,19614,20898,23330,
chr1	222742634	222763275	TCONS_00030284	0	-	222763275	222763275	0	8	132,159,131,199,114,170,123,207,	0,217,1242,8152,10466,14835,19150,20434,
chr1	222742878	222763228	TCONS_00030285	0	-	222763228	222763228	0	7	132,131,199,132,170,123,160,	0,998,7908,10222,14591,18906,20190,
chr1	222763364	222765741	TCONS_00030286	0	-	222765741	222765741	0	2	378,241,	0,2136,
chr1	222773384	222773866	TCONS_00013147	0	+	222773866	222773866	0	1	482,	0,
chr1	222928015	222928351	TCONS_00013186	0	+	222928351	222928351	0	1	336,	0,
chr1	224033811	224034574	TCONS_00013233	0	+	224034574	224034574	0	1	763,	0,
chr1	224057415	224057638	TCONS_00030415	0	-	224057638	224057638	0	1	223,	0,
chr1	224060617	224061726	TCONS_00030417	0	-	224061726	224061726	0	1	1109,	0,
chr1	224069082	224069462	TCONS_00030421	0	-	224069462	224069462	0	1	380,	0,
chr1	224138975	224141403	TCONS_00030423	0	-	224141403	224141403	0	2	1018,1317,	0,1111,
chr1	224139095	224141141	TCONS_00030424	0	-	224141141	224141141	0	1	2046,	0,
chr1	224141727	224142487	TCONS_00030425	0	-	224142487	224142487	0	1	760,	0,
chr1	224148818	224150006	TCONS_00030428	0	-	224150006	224150006	0	2	116,228,	0,960,
chr1	224148894	224150032	TCONS_00030429	0	-	224150032	224150032	0	2	40,255,	0,883,
chr1	224151248	224158096	TCONS_00030430	0	-	224158096	224158096	0	2	993,41,	0,6807,
chr1	224151248	224161773	TCONS_00030431	0	-	224161773	224161773	0	2	993,90,	0,10435,
chr1	224151248	224161773	TCONS_00030432	0	-	224161773	224161773	0	3	993,190,90,	0,8027,10435,
chr1	224151307	224159470	TCONS_00030433	0	-	224159470	224159470	0	2	934,195,	0,7968,
chr1	224160844	224161560	TCONS_00030435	0	-	224161560	224161560	0	1	716,	0,
chr1	224180792	224182469	TCONS_00013235	0	+	224182469	224182469	0	1	1677,	0,
chr1	224182826	224198911	TCONS_00013236	0	+	224198911	224198911	0	4	877,101,135,1890,	0,7397,8395,14195,
chr1	224182826	224198911	TCONS_00013237	0	+	224198911	224198911	0	3	970,1133,1890,	0,7397,14195,
chr1	224183596	224191356	TCONS_00013238	0	+	224191356	224191356	0	3	107,101,135,	0,6627,7625,
chr1	224183658	224197405	TCONS_00013239	0	+	224197405	224197405	0	4	138,101,135,384,	0,6565,7563,13363,
chr1	224191661	224191898	TCONS_00030440	0	-	224191898	224191898	0	1	237,	0,
chr1	224191661	224194254	TCONS_00030441	0	-	224194254	224194254	0	2	1313,120,	0,2473,
chr1	224191991	224192231	TCONS_00030442	0	-	224192231	224192231	0	1	240,	0,
chr1	224192313	224194254	TCONS_00030443	0	-	224194254	224194254	0	2	661,120,	0,1821,
chr1	224193367	224193841	TCONS_00030444	0	-	224193841	224193841	0	1	474,	0,
chr1	224193638	224194058	TCONS_00030445	0	-	224194058	224194058	0	1	420,	0,
chr1	224194704	224196253	TCONS_00030446	0	-	224196253	224196253	0	1	1549,	0,
chr1	224196428	224198309	TCONS_00013242	0	+	224198309	224198309	0	1	1881,	0,
chr1	224196428	224198314	TCONS_00013243	0	+	224198314	224198314	0	1	1886,	0,
chr1	224197174	224197386	TCONS_00030447	0	-	224197386	224197386	0	1	212,	0,
chr1	224198163	224198398	TCONS_00030448	0	-	224198398	224198398	0	1	235,	0,
chr1	224198947	224199151	TCONS_00030449	0	-	224199151	224199151	0	1	204,	0,
chr1	224204165	224204429	TCONS_00030450	0	-	224204429	224204429	0	1	264,	0,
chr1	224217803	224218329	TCONS_00013249	0	+	224218329	224218329	0	1	526,	0,
chr1	224384154	224385439	TCONS_00013267	0	+	224385439	224385439	0	1	1285,	0,
chr1	224518302	224518622	TCONS_00013276	0	+	224518622	224518622	0	1	320,	0,
chr1	224572557	224622001	TCONS_00030497	0	-	224622001	224622001	0	16	5005,186,130,79,146,120,106,141,139,83,157,98,202,57,100,616,	0,8972,13241,13659,14033,16094,17148,19574,26571,28397,33404,34662,39662,46669,46826,48828,
chr1	224572557	224622001	TCONS_00030498	0	-	224622001	224622001	0	16	1647,28,186,130,79,146,120,141,139,83,157,98,202,105,100,616,	0,4977,8972,13241,13659,14033,16094,19574,26571,28397,33404,34662,39662,46621,46826,48828,
chr1	224572557	224622001	TCONS_00030499	0	-	224622001	224622001	0	15	1647,28,186,130,79,146,120,141,139,83,157,98,202,105,616,	0,4977,8972,13241,13659,14033,16094,19574,26571,28397,33404,34662,39662,46621,48828,
chr1	224572557	224622001	TCONS_00030500	0	-	224622001	224622001	0	14	5005,186,130,79,146,120,141,139,157,98,137,57,100,616,	0,8972,13241,13659,14033,16094,19574,26571,33404,34662,39662,46669,46826,48828,
chr1	224572844	224622001	TCONS_00030501	0	-	224622001	224622001	0	14	4718,186,130,79,146,120,141,139,157,98,137,105,100,616,	0,8685,12954,13372,13746,15807,19287,26284,33117,34375,39375,46334,46539,48541,
chr1	224572850	224622001	TCONS_00030502	0	-	224622001	224622001	0	14	4712,186,130,79,146,120,141,139,157,98,137,105,100,616,	0,8679,12948,13366,13740,15801,19281,26278,33111,34369,39369,46328,46533,48535,
chr1	224573367	224599186	TCONS_00030503	0	-	224599186	224599186	0	9	837,28,186,130,79,146,120,141,58,	0,4167,8162,12431,12849,13223,15284,18764,25761,
chr1	224576837	224621783	TCONS_00030504	0	-	224621783	224621783	0	16	725,186,130,79,146,120,106,141,139,83,157,98,202,57,100,398,	0,4692,8961,9379,9753,11814,12868,15294,22291,24117,29124,30382,35382,42389,42546,44548,
chr1	224576838	224621807	TCONS_00030505	0	-	224621807	224621807	0	16	724,186,130,79,146,120,106,141,139,83,157,98,202,57,100,422,	0,4691,8960,9378,9752,11813,12867,15293,22290,24116,29123,30381,35381,42388,42545,44547,
chr1	224585428	224588721	TCONS_00030506	0	-	224588721	224588721	0	4	500,79,146,70,	0,788,1162,3223,
chr1	224585428	224622001	TCONS_00030507	0	-	224622001	224622001	0	11	500,79,146,120,141,139,157,98,137,105,616,	0,788,1162,3223,6703,13700,20533,21791,26791,33750,35957,
chr1	224585428	224624735	TCONS_00030508	0	-	224624735	224624735	0	15	500,79,146,120,106,141,139,83,157,98,137,105,100,175,213,	0,788,1162,3223,4277,6703,13700,15526,20533,21791,26791,33750,33955,37990,39094,
chr1	224600610	224621715	TCONS_00030510	0	-	224621715	224621715	0	7	427,157,98,137,57,100,330,	0,5351,6609,11609,18616,18773,20775,
chr1	224607146	224621558	TCONS_00030511	0	-	224621558	224621558	0	5	171,202,105,100,173,	0,5073,12032,12237,14239,
chr1	224607250	224621540	TCONS_00030512	0	-	224621540	224621540	0	4	67,202,105,155,	0,4969,11928,14135,
chr1	224607263	224624735	TCONS_00030513	0	-	224624735	224624735	0	6	54,137,105,100,175,213,	0,4956,11915,12120,16155,17259,
chr1	224616998	224621552	TCONS_00030514	0	-	224621552	224621552	0	3	2285,100,167,	0,2385,4387,
chr1	224623156	224624723	TCONS_00030515	0	-	224624723	224624723	0	2	437,201,	0,1366,
chr1	226154716	226154993	TCONS_00030619	0	-	226154993	226154993	0	1	277,	0,
chr1	226328651	226329184	TCONS_00013396	0	+	226329184	226329184	0	1	533,	0,
chr1	227052782	227053191	TCONS_00030701	0	-	227053191	227053191	0	1	409,	0,
chr1	227913279	227913595	TCONS_00030760	0	-	227913595	227913595	0	1	316,	0,
chr1	227969695	227970879	TCONS_00013496	0	+	227970879	227970879	0	1	1184,	0,
chr1	227970834	227971304	TCONS_00030771	0	-	227971304	227971304	0	1	470,	0,
chr1	227971373	227972235	TCONS_00030772	0	-	227972235	227972235	0	1	862,	0,
chr1	228261105	228264614	TCONS_00030790	0	-	228264614	228264614	0	1	3509,	0,
chr1	228297884	228299049	TCONS_00013523	0	+	228299049	228299049	0	1	1165,	0,
chr1	228301464	228301916	TCONS_00013527	0	+	228301916	228301916	0	1	452,	0,
chr1	228604904	228605782	TCONS_00013616	0	+	228605782	228605782	0	1	878,	0,
chr1	228605707	228606347	TCONS_00030890	0	-	228606347	228606347	0	1	640,	0,
chr1	228609117	228609312	TCONS_00013618	0	+	228609312	228609312	0	1	195,	0,
chr1	229307566	229307878	TCONS_00030974	0	-	229307878	229307878	0	1	312,	0,
chr1	229338288	229338522	TCONS_00030983	0	-	229338522	229338522	0	1	234,	0,
chr1	229452161	229454775	TCONS_00013666	0	+	229454775	229454775	0	1	2614,	0,
chr1	229809680	229810004	TCONS_00013682	0	+	229810004	229810004	0	1	324,	0,
chr1	230423891	230424285	TCONS_00013700	0	+	230424285	230424285	0	1	394,	0,
chr1	230743535	230743892	TCONS_00031072	0	-	230743892	230743892	0	1	357,	0,
chr1	230954924	230955230	TCONS_00031088	0	-	230955230	230955230	0	1	306,	0,
chr1	231465075	231465571	TCONS_00031147	0	-	231465571	231465571	0	1	496,	0,
chr1	231655642	231660092	TCONS_00031162	0	-	231660092	231660092	0	1	4450,	0,
chr1	231655642	231664082	TCONS_00031163	0	-	231664082	231664082	0	4	3704,551,29,217,	0,7015,7867,8223,
chr1	231655642	231664302	TCONS_00031164	0	-	231664302	231664302	0	3	3704,504,137,	0,7015,8523,
chr1	231655642	231664321	TCONS_00031165	0	-	231664321	231664321	0	3	3308,78,156,	0,7441,8523,
chr1	231658133	231664302	TCONS_00031166	0	-	231664302	231664302	0	3	250,78,137,	0,4950,6032,
chr1	231658206	231664001	TCONS_00031167	0	-	231664001	231664001	0	4	177,78,27,134,	0,4877,5305,5661,
chr1	231658206	231664042	TCONS_00031168	0	-	231664042	231664042	0	3	177,78,175,	0,4877,5661,
chr1	231658262	231664302	TCONS_00031169	0	-	231664302	231664302	0	4	121,122,78,137,	0,1909,4821,5903,
chr1	231658906	231664321	TCONS_00031170	0	-	231664321	231664321	0	3	44,78,156,	0,4177,5259,
chr1	231659163	231660092	TCONS_00031171	0	-	231660092	231660092	0	1	929,	0,
chr1	231662851	231664247	TCONS_00031173	0	-	231664247	231664247	0	2	310,82,	0,1314,
chr1	231662868	231664082	TCONS_00031174	0	-	231664082	231664082	0	2	293,215,	0,999,
chr1	232702384	232702647	TCONS_00031254	0	-	232702647	232702647	0	1	263,	0,
chr1	232704239	232705266	TCONS_00031255	0	-	232705266	232705266	0	1	1027,	0,
chr1	232705465	232706158	TCONS_00031256	0	-	232706158	232706158	0	1	693,	0,
chr1	232707385	232708419	TCONS_00031257	0	-	232708419	232708419	0	1	1034,	0,
chr1	232709051	232709413	TCONS_00031258	0	-	232709413	232709413	0	1	362,	0,
chr1	232709973	232710309	TCONS_00031259	0	-	232710309	232710309	0	1	336,	0,
chr1	232710408	232710895	TCONS_00031260	0	-	232710895	232710895	0	1	487,	0,
chr1	232710982	232711231	TCONS_00031261	0	-	232711231	232711231	0	1	249,	0,
chr1	232711603	232711963	TCONS_00031262	0	-	232711963	232711963	0	1	360,	0,
chr1	232713157	232715277	TCONS_00031264	0	-	232715277	232715277	0	1	2120,	0,
chr1	232715751	232716663	TCONS_00031265	0	-	232716663	232716663	0	1	912,	0,
chr1	232716727	232717539	TCONS_00031266	0	-	232717539	232717539	0	1	812,	0,
chr1	232718263	232718563	TCONS_00031267	0	-	232718563	232718563	0	1	300,	0,
chr1	232719762	232720059	TCONS_00031268	0	-	232720059	232720059	0	1	297,	0,
chr1	232720180	232720447	TCONS_00031269	0	-	232720447	232720447	0	1	267,	0,
chr1	232722840	232723383	TCONS_00031271	0	-	232723383	232723383	0	1	543,	0,
chr1	232724144	232724526	TCONS_00031272	0	-	232724526	232724526	0	1	382,	0,
chr1	232727942	232728277	TCONS_00031276	0	-	232728277	232728277	0	1	335,	0,
chr1	232728445	232729019	TCONS_00031277	0	-	232729019	232729019	0	1	574,	0,
chr1	232729112	232729799	TCONS_00031278	0	-	232729799	232729799	0	1	687,	0,
chr1	232729948	232730190	TCONS_00031279	0	-	232730190	232730190	0	1	242,	0,
chr1	232730266	232731145	TCONS_00031280	0	-	232731145	232731145	0	1	879,	0,
chr1	232731195	232732161	TCONS_00031281	0	-	232732161	232732161	0	1	966,	0,
chr1	232733859	232758086	TCONS_00031283	0	-	232758086	232758086	0	2	28,319,	0,23908,
chr1	232736428	232737009	TCONS_00031285	0	-	232737009	232737009	0	1	581,	0,
chr1	232737139	232738098	TCONS_00031286	0	-	232738098	232738098	0	1	959,	0,
chr1	232739784	232740282	TCONS_00031288	0	-	232740282	232740282	0	1	498,	0,
chr1	232740534	232740783	TCONS_00031289	0	-	232740783	232740783	0	1	249,	0,
chr1	232740863	232741340	TCONS_00031290	0	-	232741340	232741340	0	1	477,	0,
chr1	232741435	232741856	TCONS_00031291	0	-	232741856	232741856	0	1	421,	0,
chr1	232744091	232744648	TCONS_00031293	0	-	232744648	232744648	0	1	557,	0,
chr1	232745821	232746603	TCONS_00031294	0	-	232746603	232746603	0	1	782,	0,
chr1	232746833	232747166	TCONS_00031295	0	-	232747166	232747166	0	1	333,	0,
chr1	232747240	232748030	TCONS_00031296	0	-	232748030	232748030	0	1	790,	0,
chr1	232749917	232751851	TCONS_00031298	0	-	232751851	232751851	0	1	1934,	0,
chr1	232751922	232752731	TCONS_00031299	0	-	232752731	232752731	0	1	809,	0,
chr1	232752853	232753182	TCONS_00031300	0	-	232753182	232753182	0	1	329,	0,
chr1	232753304	232753640	TCONS_00031301	0	-	232753640	232753640	0	1	336,	0,
chr1	232755907	232756839	TCONS_00031304	0	-	232756839	232756839	0	1	932,	0,
chr1	232758138	232759065	TCONS_00031305	0	-	232759065	232759065	0	1	927,	0,
chr1	232759268	232759865	TCONS_00031306	0	-	232759865	232759865	0	1	597,	0,
chr1	232760141	232761197	TCONS_00031307	0	-	232761197	232761197	0	1	1056,	0,
chr1	232761271	232763026	TCONS_00031308	0	-	232763026	232763026	0	1	1755,	0,
chr1	233085956	233086245	TCONS_00031338	0	-	233086245	233086245	0	1	289,	0,
chr1	233814942	233815279	TCONS_00013867	0	+	233815279	233815279	0	1	337,	0,
chr1	235250170	235250519	TCONS_00031486	0	-	235250519	235250519	0	1	349,	0,
chr1	235269434	235270103	TCONS_00031492	0	-	235270103	235270103	0	1	669,	0,
chr1	235668134	235668489	TCONS_00013941	0	+	235668489	235668489	0	1	355,	0,
chr1	241652666	241653071	TCONS_00031756	0	-	241653071	241653071	0	1	405,	0,
chr1	243242158	243245427	TCONS_00031838	0	-	243245427	243245427	0	2	196,236,	0,3033,
chr1	243242158	243255900	TCONS_00031839	0	-	243255900	243255900	0	6	196,236,59,207,154,120,	0,3033,10464,12533,13184,13622,
chr1	243242158	243255900	TCONS_00031840	0	-	243255900	243255900	0	5	196,236,59,207,120,	0,3033,10464,12533,13622,
chr1	243242289	243254816	TCONS_00031841	0	-	243254816	243254816	0	4	65,236,59,125,	0,2902,10333,12402,
chr1	243251336	243255900	TCONS_00031843	0	-	243255900	243255900	0	4	198,59,66,120,	0,1286,3496,4444,
chr1	243251429	243265020	TCONS_00031844	0	-	243265020	243265020	0	5	105,59,66,110,333,	0,1193,3403,9062,13258,
chr1	243254692	243255892	TCONS_00031845	0	-	243255892	243255892	0	2	206,112,	0,1088,
chr1	243254767	243255860	TCONS_00031846	0	-	243255860	243255860	0	3	131,154,80,	0,575,1013,
chr1	243259292	243260889	TCONS_00031847	0	-	243260889	243260889	0	2	132,398,	0,1199,
chr1	243260175	243265035	TCONS_00031848	0	-	243265035	243265035	0	2	426,348,	0,4512,
chr1	245901001	245901555	TCONS_00031984	0	-	245901555	245901555	0	1	554,	0,
chr1	246837898	246838160	TCONS_00014300	0	+	246838160	246838160	0	1	262,	0,
chr1	246934108	246935052	TCONS_00014313	0	+	246935052	246935052	0	1	944,	0,
chr1	247349812	247352392	TCONS_00032109	0	-	247352392	247352392	0	1	2580,	0,
chr1	247349812	247363792	TCONS_00032110	0	-	247363792	247363792	0	3	4504,96,424,	0,12849,13556,
chr1	247349812	247364414	TCONS_00032111	0	-	247364414	247364414	0	2	4468,1046,	0,13556,
chr1	247349812	247405125	TCONS_00032112	0	-	247405125	247405125	0	7	4502,95,2029,303,138,218,47,	0,12850,13556,24180,25016,25664,55266,
chr1	247349812	247405125	TCONS_00032113	0	-	247405125	247405125	0	7	4502,95,2014,303,138,218,47,	0,12850,13556,24180,25016,25664,55266,
chr1	247351831	247353097	TCONS_00032114	0	-	247353097	247353097	0	1	1266,	0,
chr1	247353152	247372795	TCONS_00032115	0	-	247372795	247372795	0	4	1162,99,126,78,	0,9510,10217,19565,
chr1	247353279	247363498	TCONS_00032116	0	-	247363498	247363498	0	2	1001,130,	0,10089,
chr1	247360521	247405125	TCONS_00032117	0	-	247405125	247405125	0	7	28,96,2029,303,138,218,47,	0,2140,2847,13471,14307,14955,44557,
chr1	247362700	247374158	TCONS_00032118	0	-	247374158	247374158	0	4	57,127,80,166,	0,668,2617,11292,
chr1	247364869	247374116	TCONS_00032119	0	-	247374116	247374116	0	2	513,124,	0,9123,
chr1	247364869	247374124	TCONS_00032120	0	-	247374124	247374124	0	2	528,132,	0,9123,
chr1	247365268	247365362	TCONS_00032121	0	-	247365362	247365362	0	1	94,	0,
chr1	247373992	247405125	TCONS_00032123	0	-	247405125	247405125	0	4	303,138,218,47,	0,836,1484,31086,
chr1	247375399	247375835	TCONS_00032124	0	-	247375835	247375835	0	1	436,	0,
chr1	247496211	247556671	TCONS_00014350	0	+	247556671	247556671	0	2	1045,28,	0,60432,
chr1	247549930	247556961	TCONS_00014353	0	+	247556961	247556961	0	2	9,318,	0,6713,
chr1	248880250	248893614	TCONS_00032180	0	-	248893614	248893614	0	3	1858,936,1121,	0,4320,12243,
chr1	248880250	248894438	TCONS_00032181	0	-	248894438	248894438	0	3	5256,109,333,	0,12243,13855,
chr1	248880250	248894438	TCONS_00032182	0	-	248894438	248894438	0	4	1858,936,109,333,	0,4320,12243,13855,
chr1	248881390	248883034	TCONS_00032183	0	-	248883034	248883034	0	1	1644,	0,
chr1	248881946	248885506	TCONS_00032184	0	-	248885506	248885506	0	2	162,936,	0,2624,
chr1	248883260	248884252	TCONS_00032185	0	-	248884252	248884252	0	1	992,	0,
chr1	248884571	248885286	TCONS_00032186	0	-	248885286	248885286	0	1	715,	0,
chr1	248885293	248885502	TCONS_00032187	0	-	248885502	248885502	0	1	209,	0,
chr1	248887508	248887755	TCONS_00032188	0	-	248887755	248887755	0	1	247,	0,
chr1	248891928	248892591	TCONS_00032190	0	-	248892591	248892591	0	1	663,	0,
chr1	248893988	248894438	TCONS_00032191	0	-	248894438	248894438	0	1	450,	0,
chr1	249220628	249220844	TCONS_00014463	0	+	249220844	249220844	0	1	216,	0,
chr2	1564791	1565099	TCONS_00199393	0	-	1565099	1565099	0	1	308,	0,
chr2	3117012	3117236	TCONS_00199479	0	-	3117236	3117236	0	1	224,	0,
chr2	3175686	3175969	TCONS_00199503	0	-	3175969	3175969	0	1	283,	0,
chr2	3180974	3181966	TCONS_00199506	0	-	3181966	3181966	0	1	992,	0,
chr2	3183933	3186272	TCONS_00199507	0	-	3186272	3186272	0	3	595,455,1089,	0,695,1250,
chr2	3616069	3616296	TCONS_00199554	0	-	3616296	3616296	0	1	227,	0,
chr2	4675756	4703812	TCONS_00199589	0	-	4703812	4703812	0	4	2224,217,61,57,	0,23146,24346,27999,
chr2	4675756	4703812	TCONS_00199590	0	-	4703812	4703812	0	5	2224,166,217,57,57,	0,6727,23146,24346,27999,
chr2	4675807	4703812	TCONS_00199591	0	-	4703812	4703812	0	5	2173,166,217,61,57,	0,6676,23095,24295,27948,
chr2	4675811	4703805	TCONS_00199592	0	-	4703805	4703805	0	5	2169,166,217,61,50,	0,6672,23091,24291,27944,
chr2	4677789	4690945	TCONS_00199593	0	-	4690945	4690945	0	2	191,436,	0,12720,
chr2	4677789	4703793	TCONS_00199594	0	-	4703793	4703793	0	4	191,217,61,38,	0,21113,22313,25966,
chr2	8699962	8723922	TCONS_00199832	0	-	8723922	8723922	0	6	8119,134,231,142,137,76,	0,10615,17078,18737,20078,23884,
chr2	8710460	8717085	TCONS_00199833	0	-	8717085	8717085	0	2	251,45,	0,6580,
chr2	8984766	8985287	TCONS_00199880	0	-	8985287	8985287	0	1	521,	0,
chr2	8985411	8986218	TCONS_00199881	0	-	8986218	8986218	0	1	807,	0,
chr2	8986404	8987277	TCONS_00199882	0	-	8987277	8987277	0	1	873,	0,
chr2	8987460	8988812	TCONS_00199883	0	-	8988812	8988812	0	1	1352,	0,
chr2	8988961	8989451	TCONS_00199884	0	-	8989451	8989451	0	1	490,	0,
chr2	9696027	9696904	TCONS_00187834	0	+	9696904	9696904	0	1	877,	0,
chr2	9704733	9707896	TCONS_00187835	0	+	9707896	9707896	0	2	1533,1405,	0,1758,
chr2	9704733	9716484	TCONS_00187836	0	+	9716484	9716484	0	3	1106,362,1041,	0,3760,10710,
chr2	9705798	9713199	TCONS_00187837	0	+	9713199	9713199	0	2	41,413,	0,6988,
chr2	9705802	9715727	TCONS_00187838	0	+	9715727	9715727	0	2	37,284,	0,9641,
chr2	9705816	9712877	TCONS_00187839	0	+	9712877	9712877	0	3	23,362,91,	0,2677,6970,
chr2	9705817	9708996	TCONS_00187840	0	+	9708996	9708996	0	2	22,503,	0,2676,
chr2	9708628	9712850	TCONS_00187841	0	+	9712850	9712850	0	2	227,64,	0,4158,
chr2	9714395	9715751	TCONS_00187842	0	+	9715751	9715751	0	2	36,308,	0,1048,
chr2	9720786	9721011	TCONS_00199977	0	-	9721011	9721011	0	1	225,	0,
chr2	10588819	10591453	TCONS_00187913	0	+	10591453	10591453	0	4	488,128,229,892,	0,1050,1359,1742,
chr2	10588819	10597755	TCONS_00187914	0	+	10597755	10597755	0	6	488,128,109,189,46,2207,	0,1050,1479,3587,5319,6729,
chr2	10588819	10597755	TCONS_00187915	0	+	10597755	10597755	0	6	488,128,229,189,46,2207,	0,1050,1359,3587,5319,6729,
chr2	10588819	10597755	TCONS_00187916	0	+	10597755	10597755	0	7	488,128,229,220,189,46,2207,	0,1050,1359,1742,3587,5319,6729,
chr2	10588819	10597755	TCONS_00187917	0	+	10597755	10597755	0	6	488,128,109,189,190,2207,	0,1050,1479,3587,5175,6729,
chr2	10589125	10594043	TCONS_00187918	0	+	10594043	10594043	0	5	182,128,109,189,49,	0,744,1173,3281,4869,
chr2	10589125	10594185	TCONS_00187919	0	+	10594185	10594185	0	5	182,128,109,189,47,	0,744,1173,3281,5013,
chr2	10589125	10594185	TCONS_00187920	0	+	10594185	10594185	0	5	182,128,229,189,47,	0,744,1053,3281,5013,
chr2	10589239	10597755	TCONS_00187921	0	+	10597755	10597755	0	5	68,538,189,46,2207,	0,630,3167,4899,6309,
chr2	10589580	10592413	TCONS_00187922	0	+	10592413	10592413	0	2	827,7,	0,2826,
chr2	10589580	10597755	TCONS_00187923	0	+	10597755	10597755	0	6	417,229,189,190,23,2207,	0,598,2826,4414,5791,5968,
chr2	10589730	10597755	TCONS_00187924	0	+	10597755	10597755	0	4	1051,189,46,2207,	0,2676,4408,5818,
chr2	10589853	10590920	TCONS_00187925	0	+	10590920	10590920	0	3	144,229,359,	0,325,708,
chr2	10590262	10590918	TCONS_00187926	0	+	10590918	10590918	0	1	656,	0,
chr2	10590397	10590918	TCONS_00187927	0	+	10590918	10590918	0	2	10,357,	0,164,
chr2	10592384	10597076	TCONS_00187928	0	+	10597076	10597076	0	3	211,46,1528,	0,1754,3164,
chr2	10592384	10597076	TCONS_00187929	0	+	10597076	10597076	0	3	211,190,1528,	0,1610,3164,
chr2	10592444	10595678	TCONS_00187930	0	+	10595678	10595678	0	4	151,190,23,130,	0,1550,2927,3104,
chr2	10595006	10597698	TCONS_00187931	0	+	10597698	10597698	0	2	209,2150,	0,542,
chr2	10616586	10616781	TCONS_00187932	0	+	10616781	10616781	0	1	195,	0,
chr2	10705395	10706060	TCONS_00200096	0	-	10706060	10706060	0	1	665,	0,
chr2	11638849	11639104	TCONS_00187985	0	+	11639104	11639104	0	1	255,	0,
chr2	11651764	11652326	TCONS_00187992	0	+	11652326	11652326	0	1	562,	0,
chr2	11653225	11653479	TCONS_00187994	0	+	11653479	11653479	0	1	254,	0,
chr2	11663303	11663570	TCONS_00187996	0	+	11663570	11663570	0	1	267,	0,
chr2	12769915	12770215	TCONS_00200331	0	-	12770215	12770215	0	1	300,	0,
chr2	19386750	19387180	TCONS_00200695	0	-	19387180	19387180	0	1	430,	0,
chr2	19546671	19547764	TCONS_00200737	0	-	19547764	19547764	0	1	1093,	0,
chr2	20101785	20102330	TCONS_00188202	0	+	20102330	20102330	0	1	545,	0,
chr2	20441797	20442142	TCONS_00200835	0	-	20442142	20442142	0	1	345,	0,
chr2	23933117	23933325	TCONS_00201022	0	-	23933325	23933325	0	1	208,	0,
chr2	23939247	23939478	TCONS_00201025	0	-	23939478	23939478	0	1	231,	0,
chr2	25194258	25195691	TCONS_00188355	0	+	25195691	25195691	0	2	263,197,	0,1236,
chr2	25194310	25258619	TCONS_00188356	0	+	25258619	25258619	0	5	70,131,44,55,188,	0,29973,32625,63831,64121,
chr2	25194980	25262561	TCONS_00188357	0	+	25262561	25262561	0	3	121,131,4420,	0,29303,63161,
chr2	25194980	25262563	TCONS_00188358	0	+	25262563	25262563	0	4	121,207,92,4422,	0,55199,56437,63161,
chr2	25194994	25250386	TCONS_00188359	0	+	25250386	25250386	0	4	107,131,126,207,	0,29289,31859,55185,
chr2	25194994	25262563	TCONS_00188360	0	+	25262563	25262563	0	3	107,131,4422,	0,29289,63147,
chr2	25195012	25258533	TCONS_00188361	0	+	25258533	25258533	0	4	89,207,92,392,	0,55167,56405,63129,
chr2	25195018	25202121	TCONS_00188362	0	+	25202121	25202121	0	2	83,193,	0,6910,
chr2	25195033	25195691	TCONS_00188363	0	+	25195691	25195691	0	2	166,197,	0,461,
chr2	25195051	25195699	TCONS_00188364	0	+	25195699	25195699	0	2	50,205,	0,443,
chr2	25224399	25258424	TCONS_00188365	0	+	25258424	25258424	0	2	15,283,	0,33742,
chr2	25226974	25258607	TCONS_00188366	0	+	25258607	25258607	0	2	5,466,	0,31167,
chr2	28931652	28932364	TCONS_00201610	0	-	28932364	28932364	0	1	712,	0,
chr2	28931652	28959859	TCONS_00201611	0	-	28959859	28959859	0	3	713,194,1718,	0,23124,26489,
chr2	28931652	28959859	TCONS_00201612	0	-	28959859	28959859	0	3	713,439,1718,	0,22879,26489,
chr2	28931818	28959071	TCONS_00201613	0	-	28959071	28959071	0	2	547,179,	0,27074,
chr2	28931914	28949972	TCONS_00201614	0	-	28949972	28949972	0	2	451,70,	0,17988,
chr2	28931934	28954815	TCONS_00201615	0	-	28954815	28954815	0	2	431,39,	0,22842,
chr2	28932190	28959058	TCONS_00201616	0	-	28959058	28959058	0	4	175,72,73,166,	0,22341,22586,26702,
chr2	28945305	28958975	TCONS_00201617	0	-	28958975	28958975	0	3	567,73,83,	0,9471,13587,
chr2	28949881	28950874	TCONS_00201618	0	-	28950874	28950874	0	1	993,	0,
chr2	28951299	28953039	TCONS_00201619	0	-	28953039	28953039	0	1	1740,	0,
chr2	28952586	28953618	TCONS_00201620	0	-	28953618	28953618	0	1	1032,	0,
chr2	28953377	28954059	TCONS_00201621	0	-	28954059	28954059	0	1	682,	0,
chr2	28954265	28959859	TCONS_00201622	0	-	28959859	28959859	0	3	338,73,967,	0,511,4627,
chr2	28954367	28954656	TCONS_00201623	0	-	28954656	28954656	0	1	289,	0,
chr2	28954645	28959331	TCONS_00201624	0	-	28959331	28959331	0	2	325,1190,	0,3496,
chr2	28954775	28959061	TCONS_00201625	0	-	28959061	28959061	0	2	74,169,	0,4117,
chr2	28956204	28957482	TCONS_00201627	0	-	28957482	28957482	0	1	1278,	0,
chr2	28957416	28957746	TCONS_00201628	0	-	28957746	28957746	0	1	330,	0,
chr2	28959608	28959859	TCONS_00201629	0	-	28959859	28959859	0	1	251,	0,
chr2	28962441	28962739	TCONS_00201632	0	-	28962739	28962739	0	1	298,	0,
chr2	28968010	28968945	TCONS_00201635	0	-	28968945	28968945	0	1	935,	0,
chr2	28970189	28970696	TCONS_00201637	0	-	28970696	28970696	0	1	507,	0,
chr2	28972284	28972962	TCONS_00201638	0	-	28972962	28972962	0	1	678,	0,
chr2	30911933	30920389	TCONS_00188890	0	+	30920389	30920389	0	2	310,3945,	0,4511,
chr2	31506427	31506700	TCONS_00201769	0	-	31506700	31506700	0	1	273,	0,
chr2	32058535	32058887	TCONS_00201842	0	-	32058887	32058887	0	1	352,	0,
chr2	32064249	32064585	TCONS_00201847	0	-	32064585	32064585	0	1	336,	0,
chr2	32065575	32066954	TCONS_00201849	0	-	32066954	32066954	0	1	1379,	0,
chr2	32068131	32068587	TCONS_00201850	0	-	32068587	32068587	0	1	456,	0,
chr2	32083959	32086729	TCONS_00201860	0	-	32086729	32086729	0	1	2770,	0,
chr2	32390114	32390826	TCONS_00201890	0	-	32390826	32390826	0	1	712,	0,
chr2	32502978	32541663	TCONS_00188933	0	+	32541663	32541663	0	6	325,154,172,78,114,9491,	0,12573,14267,20324,23472,29194,
chr2	32502978	32541663	TCONS_00188934	0	+	32541663	32541663	0	7	325,154,172,78,114,6724,2951,	0,12573,14267,20324,23472,27579,35734,
chr2	32502978	32541663	TCONS_00188935	0	+	32541663	32541663	0	7	325,154,172,78,114,5109,2951,	0,12573,14267,20324,23472,29194,35734,
chr2	32502978	32541663	TCONS_00188936	0	+	32541663	32541663	0	6	325,154,78,114,6724,2951,	0,12573,20324,23472,27579,35734,
chr2	32502978	32541663	TCONS_00188937	0	+	32541663	32541663	0	6	325,154,172,78,114,11106,	0,12573,14267,20324,23472,27579,
chr2	32503197	32515989	TCONS_00188938	0	+	32515989	32515989	0	2	106,438,	0,12354,
chr2	32503299	32530935	TCONS_00188939	0	+	32530935	32530935	0	5	4,154,78,114,378,	0,12252,20003,23151,27258,
chr2	32526511	32532431	TCONS_00188940	0	+	32532431	32532431	0	2	53,259,	0,5661,
chr2	32534099	32538803	TCONS_00188941	0	+	32538803	32538803	0	2	3182,91,	0,4613,
chr2	38359778	38366088	TCONS_00202377	0	-	38366088	38366088	0	3	84,105,162,	0,5858,6148,
chr2	38359778	38368235	TCONS_00202378	0	-	38368235	38368235	0	4	84,105,1128,996,	0,5858,6148,7461,
chr2	38359785	38360110	TCONS_00202379	0	-	38360110	38360110	0	1	325,	0,
chr2	38362233	38362513	TCONS_00202381	0	-	38362513	38362513	0	1	280,	0,
chr2	38364175	38364417	TCONS_00202383	0	-	38364417	38364417	0	1	242,	0,
chr2	38365684	38368235	TCONS_00202384	0	-	38368235	38368235	0	2	1370,996,	0,1555,
chr2	38771265	38771499	TCONS_00202461	0	-	38771499	38771499	0	1	234,	0,
chr2	42560685	42588289	TCONS_00202691	0	-	42588289	42588289	0	3	324,132,60,	0,19666,27544,
chr2	42576477	42587178	TCONS_00202692	0	-	42587178	42587178	0	3	2022,132,933,	0,3874,9768,
chr2	42576477	42596150	TCONS_00202693	0	-	42596150	42596150	0	4	2022,132,911,143,	0,3874,11600,19530,
chr2	42576477	42596150	TCONS_00202694	0	-	42596150	42596150	0	4	2022,132,759,143,	0,3874,11752,19530,
chr2	42576477	42616166	TCONS_00202695	0	-	42616166	42616166	0	3	2022,132,582,	0,3874,39107,
chr2	42576477	42652228	TCONS_00202696	0	-	42652228	42652228	0	6	2022,132,212,62,68,268,	0,3874,39107,64361,66145,75483,
chr2	42577646	42587178	TCONS_00202697	0	-	42587178	42587178	0	3	853,132,933,	0,2705,8599,
chr2	42577646	42588356	TCONS_00202698	0	-	42588356	42588356	0	3	853,132,127,	0,2705,10583,
chr2	42577991	42588332	TCONS_00202699	0	-	42588332	42588332	0	3	508,132,255,	0,2360,10086,
chr2	42578080	42615647	TCONS_00202700	0	-	42615647	42615647	0	3	419,132,63,	0,2271,37504,
chr2	42580026	42588312	TCONS_00202701	0	-	42588312	42588312	0	2	457,83,	0,8203,
chr2	42592809	42652228	TCONS_00202702	0	-	42652228	42652228	0	5	205,208,62,68,268,	0,22779,48029,49813,59151,
chr2	42615498	42652207	TCONS_00202705	0	-	42652207	42652207	0	2	298,247,	0,36462,
chr2	42615577	42616166	TCONS_00202706	0	-	42616166	42616166	0	1	589,	0,
chr2	42619551	42640866	TCONS_00202709	0	-	42640866	42640866	0	2	413,28,	0,21287,
chr2	42619551	42652228	TCONS_00202710	0	-	42652228	42652228	0	4	413,62,68,268,	0,21287,23071,32409,
chr2	42640889	42652207	TCONS_00202715	0	-	42652207	42652207	0	3	11,68,247,	0,1733,11071,
chr2	42642567	42652207	TCONS_00202717	0	-	42652207	42652207	0	2	123,247,	0,9393,
chr2	42661246	42661579	TCONS_00202722	0	-	42661579	42661579	0	1	333,	0,
chr2	42663172	42663587	TCONS_00202724	0	-	42663587	42663587	0	1	415,	0,
chr2	42664897	42665478	TCONS_00202725	0	-	42665478	42665478	0	1	581,	0,
chr2	48667181	48667736	TCONS_00203164	0	-	48667736	48667736	0	1	555,	0,
chr2	48667736	48738607	TCONS_00189701	0	+	48738607	48738607	0	21	101,69,147,226,165,59,95,53,150,102,89,137,93,128,153,93,243,33,117,99,129,	0,10410,13997,17404,19156,19497,20540,24339,24895,30489,30681,34085,39326,46033,50420,55081,57895,64966,66671,69417,70742,
chr2	48667736	48742525	TCONS_00189702	0	+	48742525	48742525	0	23	413,69,186,102,165,59,95,53,150,102,89,137,93,128,153,93,243,33,140,117,99,129,672,	0,10410,13958,17528,19156,19497,20540,24339,24895,30489,30681,34085,39326,46033,50420,55081,57895,64966,65120,66671,69417,70742,74117,
chr2	48667736	48742525	TCONS_00189703	0	+	48742525	48742525	0	20	101,69,186,102,165,59,95,53,150,102,89,137,93,128,153,243,117,99,129,672,	0,10410,13958,17528,19156,19497,20540,24339,24895,30489,30681,34085,39326,46033,50420,57895,66671,69417,70742,74117,
chr2	48667736	48742525	TCONS_00189704	0	+	48742525	48742525	0	22	101,69,147,226,165,59,95,53,150,102,89,137,93,128,153,93,243,33,117,99,129,672,	0,10410,13997,17404,19156,19497,20540,24339,24895,30489,30681,34085,39326,46033,50420,55081,57895,64966,66671,69417,70742,74117,
chr2	48667736	48742525	TCONS_00189705	0	+	48742525	48742525	0	23	101,69,147,102,165,59,95,53,150,102,89,137,73,93,128,153,93,243,33,117,99,129,672,	0,10410,13997,17528,19156,19497,20540,24339,24895,30489,30681,34085,38886,39326,46033,50420,55081,57895,64966,66671,69417,70742,74117,
chr2	48667736	48742525	TCONS_00189706	0	+	48742525	48742525	0	22	101,69,147,102,165,59,38,53,150,102,89,137,93,128,153,93,243,33,117,99,129,672,	0,10410,13997,17528,19156,19497,20540,24339,24895,30489,30681,34085,39326,46033,50420,55081,57895,64966,66671,69417,70742,74117,
chr2	48667736	48759056	TCONS_00189707	0	+	48759056	48759056	0	22	101,69,147,102,165,59,95,53,150,102,89,137,93,128,153,93,243,33,117,99,129,2038,	0,10410,13997,17528,19156,19497,20540,24339,24895,30489,30681,34085,39326,46033,50420,55081,57895,64966,66671,69417,70742,89282,
chr2	48667736	48826025	TCONS_00189708	0	+	48826025	48826025	0	26	101,69,147,102,165,59,95,53,150,102,89,137,93,128,153,93,243,33,117,99,129,337,117,1977,203,3659,	0,10410,13997,17528,19156,19497,20540,24339,24895,30489,30681,34085,39326,46033,50420,55081,57895,64966,66671,69417,70742,89282,90115,139989,151055,154630,
chr2	48667736	48826025	TCONS_00189709	0	+	48826025	48826025	0	25	413,69,147,102,165,59,95,53,150,102,89,137,93,128,153,93,243,33,117,99,129,109,1977,203,3659,	0,10410,13997,17528,19156,19497,20540,24339,24895,30489,30681,34085,39326,46033,50420,55081,57895,64966,66671,69417,70742,89282,139989,151055,154630,
chr2	48667736	48906746	TCONS_00189710	0	+	48906746	48906746	0	32	101,69,147,102,165,59,95,53,150,102,89,137,93,128,153,93,243,33,117,99,129,109,1977,203,102,124,56,85,590,261,90,273,	0,10410,13997,17528,19156,19497,20540,24339,24895,30489,30681,34085,39326,46033,50420,55081,57895,64966,66671,69417,70742,89282,139989,151055,180253,180569,201804,204435,205855,229124,230993,238737,
chr2	48667736	49003658	TCONS_00189711	0	+	49003658	49003658	0	32	101,69,147,102,165,59,95,53,150,102,89,137,93,128,153,93,243,33,117,99,129,109,1977,203,102,124,56,85,590,261,90,240,	0,10410,13997,17528,19156,19497,20540,24339,24895,30489,30681,34085,39326,46033,50420,55081,57895,64966,66671,69417,70742,89282,139989,151055,180253,180569,201804,204435,205855,229124,230993,335682,
chr2	48667907	48742524	TCONS_00189712	0	+	48742524	48742524	0	22	242,69,186,102,165,59,95,53,150,102,89,137,93,128,153,93,243,33,117,99,129,671,	0,10239,13787,17357,18985,19326,20369,24168,24724,30318,30510,33914,39155,45862,50249,54910,57724,64795,66500,69246,70571,73946,
chr2	48667907	48742525	TCONS_00189713	0	+	48742525	48742525	0	21	242,69,147,102,165,59,95,53,150,102,89,137,93,128,153,93,243,117,99,129,672,	0,10239,13826,17357,18985,19326,20369,24168,24724,30318,30510,33914,39155,45862,50249,54910,57724,66500,69246,70571,73946,
chr2	48667935	48742525	TCONS_00189714	0	+	48742525	48742525	0	22	214,69,147,102,165,59,95,53,150,102,89,137,93,128,153,93,243,33,117,99,129,672,	0,10211,13798,17329,18957,19298,20341,24140,24696,30290,30482,33886,39127,45834,50221,54882,57696,64767,66472,69218,70543,73918,
chr2	48667995	48741947	TCONS_00189715	0	+	48741947	48741947	0	20	154,69,147,102,165,59,95,53,150,102,89,137,93,128,153,243,117,99,129,94,	0,10151,13738,17269,18897,19238,20281,24080,24636,30230,30422,33826,39067,45774,50161,57636,66412,69158,70483,73858,
chr2	48668267	48681867	TCONS_00189716	0	+	48681867	48681867	0	3	342,69,134,	0,9879,13466,
chr2	48668267	48906746	TCONS_00189717	0	+	48906746	48906746	0	32	342,69,147,102,165,59,95,53,150,102,89,137,93,128,153,93,243,33,117,99,129,337,1977,203,102,124,56,85,590,261,90,273,	0,9879,13466,16997,18625,18966,20009,23808,24364,29958,30150,33554,38795,45502,49889,54550,57364,64435,66140,68886,70211,88751,139458,150524,179722,180038,201273,203904,205324,228593,230462,238206,
chr2	48692104	48698589	TCONS_00189718	0	+	48698589	48698589	0	4	24,150,102,172,	0,527,6121,6313,
chr2	48698449	48725640	TCONS_00189719	0	+	48725640	48725640	0	8	57,137,73,93,128,153,93,9,	0,3372,8173,8613,15320,19707,24368,27182,
chr2	48734349	48742525	TCONS_00189720	0	+	48742525	48742525	0	4	175,99,129,672,	0,2804,4129,7504,
chr2	48750210	48750469	TCONS_00189722	0	+	48750469	48750469	0	1	259,	0,
chr2	48756521	48759056	TCONS_00189723	0	+	48759056	48759056	0	2	205,2038,	0,497,
chr2	48756521	48826025	TCONS_00189724	0	+	48826025	48826025	0	5	205,109,1977,111,3659,	0,497,51204,62362,65845,
chr2	48756521	48826025	TCONS_00189725	0	+	48826025	48826025	0	5	205,337,1977,203,3659,	0,497,51204,62270,65845,
chr2	48756521	48906746	TCONS_00189726	0	+	48906746	48906746	0	11	205,337,117,1977,203,102,124,590,261,90,273,	0,497,1330,51204,62270,91468,91784,117070,140339,142208,149952,
chr2	48757063	48906742	TCONS_00189727	0	+	48906742	48906742	0	11	64,1977,203,102,124,56,85,590,261,90,269,	0,50662,61728,90926,91242,112477,115108,116528,139797,141666,149410,
chr2	48757063	49003654	TCONS_00189728	0	+	49003654	49003654	0	11	64,1977,203,102,124,56,85,590,261,90,236,	0,50662,61728,90926,91242,112477,115108,116528,139797,141666,246355,
chr2	48757309	48825651	TCONS_00189729	0	+	48825651	48825651	0	4	46,1977,203,3285,	0,50416,61482,65057,
chr2	48757324	48825652	TCONS_00189730	0	+	48825652	48825652	0	5	31,117,1977,203,3286,	0,527,50401,61467,65042,
chr2	48796158	48906742	TCONS_00189731	0	+	48906742	48906742	0	11	67,1977,203,102,124,56,85,590,261,90,269,	0,11567,22633,51831,52147,73382,76013,77433,100702,102571,110315,
chr2	48807723	48906742	TCONS_00189732	0	+	48906742	48906742	0	10	1979,203,102,124,56,85,590,261,90,269,	0,11068,40266,40582,61817,64448,65868,89137,91006,98750,
chr2	48807745	48906680	TCONS_00189733	0	+	48906680	48906680	0	8	1957,203,102,124,590,261,90,207,	0,11046,40244,40560,65846,89115,90984,98728,
chr2	48807762	48826025	TCONS_00189734	0	+	48826025	48826025	0	3	1940,203,3659,	0,11029,14604,
chr2	48809434	48822993	TCONS_00189735	0	+	48822993	48822993	0	3	268,111,627,	0,9449,12932,
chr2	48844936	48873799	TCONS_00189736	0	+	48873799	48873799	0	5	98,124,56,85,208,	0,3369,24604,27235,28655,
chr2	48844936	48874181	TCONS_00189737	0	+	48874181	48874181	0	6	98,102,151,56,85,590,	0,3053,3369,24604,27235,28655,
chr2	48844936	48906742	TCONS_00189738	0	+	48906742	48906742	0	8	98,124,56,85,590,261,90,269,	0,3369,24604,27235,28655,51924,53793,61537,
chr2	48844936	48906746	TCONS_00189739	0	+	48906746	48906746	0	10	98,92,102,124,56,85,590,261,90,273,	0,226,3053,3369,24604,27235,28655,51924,53793,61537,
chr2	48844936	48906746	TCONS_00189740	0	+	48906746	48906746	0	9	98,102,151,56,85,590,261,90,273,	0,3053,3369,24604,27235,28655,51924,53793,61537,
chr2	48844976	48906746	TCONS_00189741	0	+	48906746	48906746	0	9	58,102,124,56,85,590,261,90,273,	0,3013,3329,24564,27195,28615,51884,53753,61497,
chr2	48844986	48873737	TCONS_00189742	0	+	48873737	48873737	0	5	48,138,56,85,146,	0,3319,24554,27185,28605,
chr2	48844994	48873692	TCONS_00189743	0	+	48873692	48873692	0	7	40,92,102,124,56,85,101,	0,168,2995,3311,24546,27177,28597,
chr2	48896935	48960287	TCONS_00189744	0	+	48960287	48960287	0	3	186,90,256,	0,1794,63096,
chr2	48996092	49003620	TCONS_00189745	0	+	49003620	49003620	0	2	168,202,	0,7326,
chr2	48996100	49003620	TCONS_00189746	0	+	49003620	49003620	0	2	113,202,	0,7318,
chr2	48996105	49003658	TCONS_00189747	0	+	49003658	49003658	0	2	108,237,	0,7316,
chr2	48996105	49003658	TCONS_00189748	0	+	49003658	49003658	0	2	108,240,	0,7313,
chr2	53460027	53460470	TCONS_00203264	0	-	53460470	53460470	0	1	443,	0,
chr2	54088347	54088760	TCONS_00203300	0	-	54088760	54088760	0	1	413,	0,
chr2	54278050	54278352	TCONS_00203332	0	-	54278352	54278352	0	1	302,	0,
chr2	55348125	55348508	TCONS_00203405	0	-	55348508	55348508	0	1	383,	0,
chr2	55371067	55371529	TCONS_00203415	0	-	55371529	55371529	0	1	462,	0,
chr2	55375051	55397563	TCONS_00203418	0	-	55397563	55397563	0	3	65,133,238,	0,3154,22274,
chr2	55378212	55397546	TCONS_00203419	0	-	55397546	55397546	0	2	126,221,	0,19113,
chr2	55396699	55397563	TCONS_00203420	0	-	55397563	55397563	0	1	864,	0,
chr2	61282628	61282952	TCONS_00189985	0	+	61282952	61282952	0	1	324,	0,
chr2	61284515	61285313	TCONS_00189986	0	+	61285313	61285313	0	1	798,	0,
chr2	61287223	61287751	TCONS_00189987	0	+	61287751	61287751	0	1	528,	0,
chr2	64302400	64303529	TCONS_00204018	0	-	64303529	64303529	0	1	1129,	0,
chr2	65196935	65197921	TCONS_00204125	0	-	65197921	65197921	0	2	459,216,	0,770,
chr2	65272795	65278922	TCONS_00204140	0	-	65278922	65278922	0	2	2551,510,	0,5617,
chr2	65272795	65283317	TCONS_00204141	0	-	65283317	65283317	0	2	2551,269,	0,10253,
chr2	65272795	65283317	TCONS_00204142	0	-	65283317	65283317	0	3	2551,59,269,	0,5617,10253,
chr2	65273703	65283317	TCONS_00204143	0	-	65283317	65283317	0	2	1643,269,	0,9345,
chr2	65275035	65278922	TCONS_00204144	0	-	65278922	65278922	0	2	311,510,	0,3377,
chr2	65278454	65283268	TCONS_00204146	0	-	65283268	65283268	0	2	17,220,	0,4594,
chr2	65282663	65283317	TCONS_00204147	0	-	65283317	65283317	0	2	91,269,	0,385,
chr2	65501424	65501679	TCONS_00190276	0	+	65501679	65501679	0	1	255,	0,
chr2	66610437	66619582	TCONS_00190310	0	+	66619582	66619582	0	3	44,97,1538,	0,6093,7607,
chr2	69541128	69541425	TCONS_00204398	0	-	69541425	69541425	0	1	297,	0,
chr2	69672587	69672934	TCONS_00204424	0	-	69672934	69672934	0	1	347,	0,
chr2	69675966	69676318	TCONS_00204425	0	-	69676318	69676318	0	1	352,	0,
chr2	71669136	71669495	TCONS_00190658	0	+	71669495	71669495	0	1	359,	0,
chr2	73169164	73208363	TCONS_00204806	0	-	73208363	73208363	0	5	3064,118,86,116,226,	0,19095,26412,29534,38973,
chr2	73169164	73208363	TCONS_00204807	0	-	73208363	73208363	0	4	3064,86,116,226,	0,26412,29534,38973,
chr2	73169164	73222093	TCONS_00204808	0	-	73222093	73222093	0	7	3064,118,87,86,116,91,119,	0,19095,25201,26412,29534,46222,52810,
chr2	73169164	73247968	TCONS_00204809	0	-	73247968	73247968	0	10	3064,118,86,116,91,66,57,54,26,78,	0,19095,26412,29534,46222,56913,58395,59489,78203,78726,
chr2	73169164	73247968	TCONS_00204810	0	-	73247968	73247968	0	11	3064,124,118,86,116,91,66,57,54,26,78,	0,14944,19095,26412,29534,46222,56913,58395,59489,78203,78726,
chr2	73169164	73286301	TCONS_00204811	0	-	73286301	73286301	0	14	3064,118,86,116,91,66,57,54,26,55,27,78,69,165,	0,19095,26412,29534,46222,56913,58395,59489,78203,80486,81152,98818,116492,116972,
chr2	73169164	73286309	TCONS_00204812	0	-	73286309	73286309	0	12	3064,118,91,66,57,54,26,55,27,78,69,87,	0,19095,46222,56913,58395,59489,78203,80486,81152,98818,116492,117058,
chr2	73169164	73286309	TCONS_00204813	0	-	73286309	73286309	0	8	3064,86,26,55,27,78,69,173,	0,26412,78203,80486,81152,98818,116492,116972,
chr2	73169164	73298965	TCONS_00204814	0	-	73298965	73298965	0	12	3064,86,91,66,57,54,26,55,27,78,69,233,	0,26412,46222,56913,58395,59489,78203,80486,81152,98818,116492,129568,
chr2	73169164	73298965	TCONS_00204815	0	-	73298965	73298965	0	12	3064,118,91,66,57,54,26,55,27,78,69,233,	0,19095,46222,56913,58395,59489,78203,80486,81152,98818,116492,129568,
chr2	73169164	73298965	TCONS_00204816	0	-	73298965	73298965	0	14	3064,118,86,116,91,66,57,54,26,55,27,78,69,233,	0,19095,26412,29534,46222,56913,58395,59489,78203,80486,81152,98818,116492,129568,
chr2	73171731	73208246	TCONS_00204817	0	-	73208246	73208246	0	4	497,86,116,109,	0,23845,26967,36406,
chr2	73171868	73208363	TCONS_00204818	0	-	73208363	73208363	0	5	360,118,86,116,226,	0,16391,23708,26830,36269,
chr2	73171868	73215477	TCONS_00204819	0	-	73215477	73215477	0	6	360,124,118,86,116,91,	0,12240,16391,23708,26830,43518,
chr2	73171992	73298802	TCONS_00204820	0	-	73298802	73298802	0	12	236,86,91,66,57,54,26,55,27,78,69,70,	0,23584,43394,54085,55567,56661,75375,77658,78324,95990,113664,126740,
chr2	73172150	73298853	TCONS_00204821	0	-	73298853	73298853	0	12	78,118,91,66,57,54,26,55,27,78,69,121,	0,16109,43236,53927,55409,56503,75217,77500,78166,95832,113506,126582,
chr2	73188330	73222093	TCONS_00204822	0	-	73222093	73222093	0	6	47,87,86,116,91,119,	0,6035,7246,10368,27056,33644,
chr2	73195575	73247968	TCONS_00204823	0	-	73247968	73247968	0	8	87,116,91,66,57,54,26,78,	0,3123,19811,30502,31984,33078,51792,52315,
chr2	73200309	73298857	TCONS_00204824	0	-	73298857	73298857	0	11	247,91,66,57,54,26,55,27,78,69,125,	0,15077,25768,27250,28344,47058,49341,50007,67673,85347,98423,
chr2	73215420	73271744	TCONS_00204825	0	-	73271744	73271744	0	9	57,66,57,54,26,55,27,78,112,	0,10657,12139,13233,31947,34230,34896,52562,56212,
chr2	73223640	73298838	TCONS_00204826	0	-	73298838	73298838	0	9	2503,57,54,26,27,78,55,69,106,	0,3919,5013,23727,26676,44342,45095,62016,75092,
chr2	73226079	73298854	TCONS_00204827	0	-	73298854	73298854	0	8	64,57,46,26,27,78,69,122,	0,1480,2578,21288,24237,41903,59577,72653,
chr2	73226085	73286305	TCONS_00204828	0	-	73286305	73286305	0	9	58,57,54,26,55,27,78,69,83,	0,1474,2568,21282,23565,24231,41897,59571,60137,
chr2	73228655	73298459	TCONS_00204829	0	-	73298459	73298459	0	7	52,26,55,27,78,69,291,	0,18712,20995,21661,39327,57001,69513,
chr2	73246575	73298418	TCONS_00204830	0	-	73298418	73298418	0	5	818,55,27,78,830,	0,3075,3741,21407,51013,
chr2	73247214	73302747	TCONS_00204831	0	-	73302747	73302747	0	6	179,55,27,78,69,39,	0,2436,3102,20768,38442,55494,
chr2	73249663	73297696	TCONS_00204832	0	-	73297696	73297696	0	6	42,27,78,98,69,108,	0,653,18319,19953,35993,47925,
chr2	73276214	73298395	TCONS_00204833	0	-	73298395	73298395	0	3	814,69,807,	0,9442,21374,
chr2	73280457	73298791	TCONS_00204834	0	-	73298791	73298791	0	3	223,69,59,	0,5199,18275,
chr2	73285205	73286287	TCONS_00204835	0	-	73286287	73286287	0	2	520,151,	0,931,
chr2	73300509	73307339	TCONS_00204836	0	-	73307339	73307339	0	3	2343,190,561,	0,2611,6269,
chr2	73300509	73340146	TCONS_00204837	0	-	73340146	73340146	0	5	2343,190,700,437,672,	0,2611,14668,15497,38965,
chr2	73300511	73311524	TCONS_00204838	0	-	73311524	73311524	0	3	2341,190,279,	0,2609,10734,
chr2	73300511	73316783	TCONS_00204839	0	-	73316783	73316783	0	4	2341,190,700,777,	0,2609,14666,15495,
chr2	73308331	73315456	TCONS_00204840	0	-	73315456	73315456	0	2	326,279,	0,6846,
chr2	73316069	73383849	TCONS_00204841	0	-	73383849	73383849	0	2	374,84,	0,67696,
chr2	73383765	73385965	TCONS_00204842	0	-	73385965	73385965	0	2	288,39,	0,2161,
chr2	74223898	74225256	TCONS_00190827	0	+	74225256	74225256	0	1	1358,	0,
chr2	74228473	74228715	TCONS_00190829	0	+	74228715	74228715	0	1	242,	0,
chr2	74352891	74353783	TCONS_00190837	0	+	74353783	74353783	0	1	892,	0,
chr2	74694800	74695097	TCONS_00205047	0	-	74695097	74695097	0	1	297,	0,
chr2	74737274	74737732	TCONS_00205080	0	-	74737732	74737732	0	1	458,	0,
chr2	75145003	75170618	TCONS_00191012	0	+	75170618	75170618	0	4	583,123,126,5184,	0,13541,14788,20431,
chr2	75145003	75170624	TCONS_00191013	0	+	75170624	75170624	0	5	583,119,130,2432,1611,	0,13541,14784,20431,24010,
chr2	75145003	75170624	TCONS_00191014	0	+	75170624	75170624	0	5	583,119,91,130,5190,	0,13541,14322,14784,20431,
chr2	75145274	75159921	TCONS_00191015	0	+	75159921	75159921	0	3	312,119,134,	0,13270,14513,
chr2	75145327	75165913	TCONS_00191016	0	+	75165913	75165913	0	4	259,119,130,479,	0,13217,14460,20107,
chr2	75146000	75153328	TCONS_00205143	0	-	75153328	75153328	0	2	1413,1386,	0,5942,
chr2	75146681	75151973	TCONS_00205144	0	-	75151973	75151973	0	2	732,31,	0,5261,
chr2	75150914	75155401	TCONS_00205147	0	-	75155401	75155401	0	2	1487,1134,	0,3353,
chr2	75152396	75153328	TCONS_00205148	0	-	75153328	75153328	0	1	932,	0,
chr2	75153773	75155004	TCONS_00205149	0	-	75155004	75155004	0	1	1231,	0,
chr2	75155365	75160151	TCONS_00191017	0	+	75160151	75160151	0	2	3298,364,	0,4422,
chr2	75155365	75170624	TCONS_00191018	0	+	75170624	75170624	0	4	3298,91,130,5190,	0,3960,4422,10069,
chr2	75158554	75165545	TCONS_00191019	0	+	75165545	75165545	0	4	109,91,130,111,	0,771,1233,6880,
chr2	75159309	75160224	TCONS_00191020	0	+	75160224	75160224	0	2	107,437,	0,478,
chr2	75159309	75170624	TCONS_00191021	0	+	75170624	75170624	0	4	107,130,2432,1611,	0,478,6125,9704,
chr2	75159728	75165521	TCONS_00191022	0	+	75165521	75165521	0	2	189,87,	0,5706,
chr2	75161162	75165558	TCONS_00191023	0	+	75165558	75165558	0	2	123,124,	0,4272,
chr2	75161162	75170624	TCONS_00191024	0	+	75170624	75170624	0	2	123,5190,	0,4272,
chr2	75166474	75170624	TCONS_00191025	0	+	75170624	75170624	0	1	4150,	0,
chr2	75167384	75169797	TCONS_00191026	0	+	75169797	75169797	0	2	482,784,	0,1629,
chr2	75201266	75202451	TCONS_00205162	0	-	75202451	75202451	0	1	1185,	0,
chr2	75202039	75202905	TCONS_00205163	0	-	75202905	75202905	0	1	866,	0,
chr2	75214357	75214757	TCONS_00205165	0	-	75214757	75214757	0	1	400,	0,
chr2	75215222	75215447	TCONS_00205166	0	-	75215447	75215447	0	1	225,	0,
chr2	75253649	75253854	TCONS_00191051	0	+	75253854	75253854	0	1	205,	0,
chr2	75263437	75263858	TCONS_00191054	0	+	75263858	75263858	0	1	421,	0,
chr2	75938131	75938791	TCONS_00191086	0	+	75938791	75938791	0	1	660,	0,
chr2	75939337	75941212	TCONS_00205254	0	-	75941212	75941212	0	1	1875,	0,
chr2	77821003	77821277	TCONS_00205348	0	-	77821277	77821277	0	1	274,	0,
chr2	78913795	78929025	TCONS_00191108	0	+	78929025	78929025	0	3	10,13,343,	0,4605,14887,
chr2	85185608	85186104	TCONS_00205520	0	-	85186104	85186104	0	1	496,	0,
chr2	85190234	85194331	TCONS_00191190	0	+	85194331	85194331	0	2	34,896,	0,3201,
chr2	85194522	85197773	TCONS_00205523	0	-	85197773	85197773	0	1	3251,	0,
chr2	86722874	86723235	TCONS_00191415	0	+	86723235	86723235	0	1	361,	0,
chr2	86726024	86726263	TCONS_00191416	0	+	86726263	86726263	0	1	239,	0,
chr2	87754886	87883594	TCONS_00191445	0	+	87883594	87883594	0	2	278,818,	0,127890,
chr2	87754947	87821037	TCONS_00191446	0	+	87821037	87821037	0	2	217,312,	0,65778,
chr2	87754947	87906324	TCONS_00191447	0	+	87906324	87906324	0	3	217,89,213,	0,127829,151164,
chr2	87754994	87906258	TCONS_00191448	0	+	87906258	87906258	0	4	170,89,154,147,	0,127782,144593,151117,
chr2	87754997	87820932	TCONS_00191449	0	+	87820932	87820932	0	4	167,155,146,207,	0,14671,17261,65728,
chr2	87755014	87821037	TCONS_00191450	0	+	87821037	87821037	0	4	150,109,201,312,	0,22626,24727,65711,
chr2	87755023	87820932	TCONS_00191451	0	+	87820932	87820932	0	3	141,385,207,	0,24718,65702,
chr2	87755060	87820932	TCONS_00191452	0	+	87820932	87820932	0	3	104,146,207,	0,17198,65665,
chr2	87769468	87780211	TCONS_00191453	0	+	87780211	87780211	0	3	93,155,470,	0,200,10273,
chr2	87769468	87820932	TCONS_00191454	0	+	87820932	87820932	0	3	93,155,207,	0,200,51257,
chr2	87769468	87821037	TCONS_00191455	0	+	87821037	87821037	0	4	93,155,385,312,	0,200,10273,51257,
chr2	87808732	87821033	TCONS_00191456	0	+	87821033	87821033	0	2	114,308,	0,11993,
chr2	87880502	87883000	TCONS_00191457	0	+	87883000	87883000	0	2	263,224,	0,2274,
chr2	88320096	88320452	TCONS_00205937	0	-	88320452	88320452	0	2	28,234,	0,122,
chr2	88986026	88991016	TCONS_00205986	0	-	88991016	88991016	0	2	1800,744,	0,4246,
chr2	88986203	88991016	TCONS_00205987	0	-	88991016	88991016	0	3	841,164,744,	0,1459,4069,
chr2	88986734	88989760	TCONS_00205988	0	-	88989760	88989760	0	3	310,164,33,	0,928,2993,
chr2	88987812	88990534	TCONS_00205989	0	-	88990534	88990534	0	2	14,262,	0,2460,
chr2	92273395	92275678	TCONS_00191602	0	+	92275678	92275678	0	2	40,189,	0,2094,
chr2	92273395	92294527	TCONS_00191603	0	+	92294527	92294527	0	3	40,151,292,	0,2094,20840,
chr2	92275608	92294527	TCONS_00191604	0	+	92294527	92294527	0	2	32,292,	0,18627,
chr2	92307036	92308089	TCONS_00206097	0	-	92308089	92308089	0	1	1053,	0,
chr2	92318462	92324269	TCONS_00191607	0	+	92324269	92324269	0	3	11,118,80,	0,2894,5727,
chr2	95449126	95449352	TCONS_00206112	0	-	95449352	95449352	0	1	226,	0,
chr2	95525436	95525747	TCONS_00206120	0	-	95525747	95525747	0	1	311,	0,
chr2	95526228	95526478	TCONS_00206121	0	-	95526478	95526478	0	1	250,	0,
chr2	95873282	95880597	TCONS_00191630	0	+	95880597	95880597	0	5	300,89,103,90,514,	0,1113,4083,4658,6801,
chr2	95873282	95885717	TCONS_00191631	0	+	95885717	95885717	0	3	300,89,5634,	0,1113,6801,
chr2	95873282	95885717	TCONS_00191632	0	+	95885717	95885717	0	5	300,89,103,90,5634,	0,1113,4083,4658,6801,
chr2	95880038	95881351	TCONS_00191633	0	+	95881351	95881351	0	2	24,1008,	0,305,
chr2	95885832	95889194	TCONS_00191634	0	+	95889194	95889194	0	1	3362,	0,
chr2	95917076	95917773	TCONS_00206171	0	-	95917773	95917773	0	1	697,	0,
chr2	95959600	95961583	TCONS_00191662	0	+	95961583	95961583	0	1	1983,	0,
chr2	95961810	95962775	TCONS_00191663	0	+	95962775	95962775	0	1	965,	0,
chr2	96189807	96192450	TCONS_00206188	0	-	96192450	96192450	0	1	2643,	0,
chr2	96190856	96192450	TCONS_00206189	0	-	96192450	96192450	0	1	1594,	0,
chr2	96193449	96193946	TCONS_00206190	0	-	96193946	96193946	0	1	497,	0,
chr2	96193449	96193946	TCONS_00206191	0	-	96193946	96193946	0	1	497,	0,
chr2	96199791	96201769	TCONS_00206194	0	-	96201769	96201769	0	1	1978,	0,
chr2	96202249	96203077	TCONS_00191692	0	+	96203077	96203077	0	1	828,	0,
chr2	96203070	96203563	TCONS_00206197	0	-	96203563	96203563	0	1	493,	0,
chr2	96203070	96203563	TCONS_00206198	0	-	96203563	96203563	0	1	493,	0,
chr2	96203501	96206969	TCONS_00191693	0	+	96206969	96206969	0	1	3468,	0,
chr2	96203716	96204217	TCONS_00191694	0	+	96204217	96204217	0	1	501,	0,
chr2	96472865	96480524	TCONS_00206205	0	-	96480524	96480524	0	5	185,218,49,96,106,	0,6198,6791,6932,7553,
chr2	96472865	96481963	TCONS_00206206	0	-	96481963	96481963	0	2	185,2166,	0,6932,
chr2	96472865	96485133	TCONS_00206207	0	-	96485133	96485133	0	3	185,96,2662,	0,6932,9606,
chr2	96472865	96485133	TCONS_00206208	0	-	96485133	96485133	0	3	185,85,2662,	0,6932,9606,
chr2	96472865	96485133	TCONS_00206209	0	-	96485133	96485133	0	3	185,96,4715,	0,6932,7553,
chr2	96472865	96485206	TCONS_00206210	0	-	96485206	96485206	0	4	185,96,121,1773,	0,6932,7553,10568,
chr2	96490038	96493285	TCONS_00206214	0	-	96493285	96493285	0	1	3247,	0,
chr2	96493341	96500921	TCONS_00206215	0	-	96500921	96500921	0	1	7580,	0,
chr2	96514586	96573247	TCONS_00206220	0	-	96573247	96573247	0	34	16,99,1736,915,184,214,142,71,73,29,73,29,73,29,73,29,73,29,73,29,73,29,73,29,63,73,29,73,29,73,29,63,73,706,	0,2850,3287,6427,8470,11022,18601,27600,31588,31756,33463,33630,35334,35501,37209,37377,39086,39253,40960,41127,42826,42993,44694,44857,45374,46560,46723,54047,54214,55922,56085,56602,57792,57955,
chr2	96514586	96592977	TCONS_00206221	0	-	96592977	96592977	0	58	16,99,71,153,915,184,214,142,71,73,29,73,29,73,29,73,29,73,29,73,29,73,29,73,29,73,29,73,29,73,29,73,29,29,73,29,63,73,29,29,73,29,73,29,73,29,73,29,112,73,29,73,29,73,29,73,29,16,	0,2850,3287,4870,6427,8470,11022,18601,27600,31588,31756,33463,33630,35334,35501,37209,37377,39086,39253,40960,41127,42826,42993,44694,44857,46560,46723,48431,48598,50306,50469,52176,52339,54214,55922,56085,56602,57792,57955,59830,61534,61701,63405,63568,65269,65436,67141,67304,67771,69016,69175,72768,72943,74656,74822,76513,76680,78375,
chr2	96514586	96657605	TCONS_00206222	0	-	96657605	96657605	0	82	16,99,71,153,915,184,214,142,71,73,29,73,29,73,29,73,29,73,29,73,29,73,29,73,29,73,29,73,29,73,29,73,29,29,73,29,63,73,29,29,73,29,73,29,73,29,73,29,112,73,29,73,29,73,29,73,29,73,29,73,29,73,29,29,40,68,61,67,31,61,67,31,73,29,73,29,68,138,107,174,115,346,	0,2850,3287,4870,6427,8470,11022,18601,27600,31588,31756,33463,33630,35334,35501,37209,37377,39086,39253,40960,41127,42826,42993,44694,44857,46560,46723,48431,48598,50306,50469,52176,52339,54214,55922,56085,56602,57792,57955,59830,61534,61701,63405,63568,65269,65436,67141,67304,67771,69016,69175,72768,72943,74656,74822,76513,76680,78375,78542,80233,80400,86615,86777,90148,92321,95788,96275,99691,…
chr2	96514586	96657605	TCONS_00206223	0	-	96657605	96657605	0	84	16,99,71,153,915,184,214,142,71,73,29,73,29,73,29,73,29,73,29,73,29,73,29,73,29,73,29,73,29,73,29,73,29,29,73,29,63,73,29,29,73,29,73,29,73,29,73,29,112,73,29,73,29,73,29,73,29,73,29,73,29,73,29,29,40,68,61,67,31,61,67,31,73,29,73,29,73,29,68,138,107,174,115,346,	0,2850,3287,4870,6427,8470,11022,18601,27600,31588,31756,33463,33630,35334,35501,37209,37377,39086,39253,40960,41127,42826,42993,44694,44857,46560,46723,48431,48598,50306,50469,52176,52339,54214,55922,56085,56602,57792,57955,59830,61534,61701,63405,63568,65269,65436,67141,67304,67771,69016,69175,72768,72943,74656,74822,76513,76680,78375,78542,80233,80400,86615,86777,90148,92321,95788,96275,99691,…
chr2	96514586	96657605	TCONS_00206224	0	-	96657605	96657605	0	85	16,99,71,153,915,184,214,142,71,73,29,73,29,73,29,73,29,73,29,73,29,73,29,73,29,73,29,73,29,73,29,63,73,29,29,73,29,63,73,29,29,73,29,73,29,73,29,73,29,112,73,29,73,29,73,29,73,29,73,29,73,29,73,29,29,40,68,61,67,31,61,67,31,73,29,73,29,73,29,68,138,107,174,115,346,	0,2850,3287,4870,6427,8470,11022,18601,27600,31588,31756,33463,33630,35334,35501,37209,37377,39086,39253,40960,41127,42826,42993,44694,44857,46560,46723,48431,48598,50306,50469,50986,52176,52339,54214,55922,56085,56602,57792,57955,59830,61534,61701,63405,63568,65269,65436,67141,67304,67771,69016,69175,72768,72943,74656,74822,76513,76680,78375,78542,80233,80400,86615,86777,90148,92321,95788,96275,…
chr2	96514586	96657605	TCONS_00206225	0	-	96657605	96657605	0	63	16,99,1736,915,184,214,142,71,73,29,73,29,73,29,73,29,73,29,73,29,73,29,73,29,73,29,73,29,73,29,73,29,73,29,73,29,73,29,73,29,73,29,73,29,29,40,68,61,67,31,61,67,31,73,29,73,29,68,138,107,174,115,346,	0,2850,3287,6427,8470,11022,18601,27600,31588,31756,33463,33630,35334,35501,37209,37377,39086,39253,40960,41127,42826,42993,50306,50469,63405,63568,65269,65436,67141,67304,69016,69175,72768,72943,74656,74822,76513,76680,78375,78542,80233,80400,86615,86777,90148,92321,95788,96275,99691,101910,102509,105100,107947,109752,111800,113513,113680,129283,131809,133417,137912,138253,142673,
chr2	96514586	96657605	TCONS_00206226	0	-	96657605	96657605	0	63	16,99,71,153,915,184,214,71,73,29,73,29,73,29,73,29,73,29,73,29,73,29,73,29,73,29,73,29,73,29,73,29,73,29,73,29,73,29,73,29,73,29,73,29,29,40,68,61,67,31,61,67,31,73,29,73,29,68,138,107,174,115,346,	0,2850,3287,4870,6427,8470,11022,27600,31588,31756,33463,33630,35334,35501,37209,37377,39086,39253,40960,41127,42826,42993,50306,50469,63405,63568,65269,65436,67141,67304,69016,69175,72768,72943,74656,74822,76513,76680,78375,78542,80233,80400,86615,86777,90148,92321,95788,96275,99691,101910,102509,105100,107947,109752,111800,113513,113680,129283,131809,133417,137912,138253,142673,
chr2	96516913	96657541	TCONS_00206227	0	-	96657541	96657541	0	67	30,94,71,153,915,184,214,142,71,73,29,73,29,73,29,73,29,73,29,73,29,73,29,73,29,73,29,73,29,73,29,73,29,73,29,73,29,73,29,73,29,73,29,73,29,73,29,40,68,61,67,31,61,67,31,73,29,73,29,73,29,68,138,107,174,115,282,	0,528,960,2543,4100,6143,8695,16274,25273,29261,29429,31136,31303,33007,33174,34882,35050,36759,36926,38633,38800,40499,40666,47979,48142,61078,61241,62942,63109,64814,64977,66689,66848,70441,70616,72329,72495,74186,74353,76048,76215,77906,78073,84288,84450,87663,87821,89994,93461,93948,97364,99583,100182,102773,105620,107425,107591,109307,109473,111186,111353,126956,129482,131090,135585,135926,1…
chr2	96517438	96592977	TCONS_00206228	0	-	96592977	96592977	0	58	97,71,153,915,184,214,142,71,73,29,73,29,73,29,73,29,73,29,73,29,73,29,73,29,73,29,73,29,73,29,63,73,29,29,73,29,63,73,29,29,73,29,73,29,73,29,73,29,112,73,29,73,29,73,29,73,29,16,	0,435,2018,3575,5618,8170,15749,24748,28736,28904,30611,30778,32482,32649,34357,34525,36234,36401,38108,38275,39974,40141,41842,42005,43708,43871,45579,45746,47454,47617,48134,49324,49487,51362,53070,53233,53750,54940,55103,56978,58682,58849,60553,60716,62417,62584,64289,64452,64919,66164,66323,69916,70091,71804,71970,73661,73828,75523,
chr2	96518037	96525677	TCONS_00206229	0	-	96525677	96525677	0	4	1572,915,184,69,	0,2976,5019,7571,
chr2	96521755	96573247	TCONS_00206230	0	-	96573247	96573247	0	31	173,184,214,142,71,73,29,73,29,73,29,73,29,73,29,73,29,73,29,73,29,63,73,29,73,29,73,29,63,73,706,	0,1301,3853,11432,20431,24419,24587,26294,26461,28165,28332,30040,30208,31917,32084,33791,33958,35657,35824,37525,37688,38205,39391,39554,46878,47045,48753,48916,49433,50623,50786,
chr2	96523205	96610869	TCONS_00206231	0	-	96610869	96610869	0	43	35,214,71,73,29,73,29,73,29,73,29,73,29,73,29,73,29,73,29,73,29,73,29,73,29,73,29,73,29,73,29,73,29,73,29,73,29,73,29,29,40,68,8,	0,2403,18981,22969,23137,24844,25011,26715,26882,28590,28758,30467,30634,32341,32508,34207,34374,41687,41850,54786,54949,56650,56817,58522,58685,60397,60556,64149,64324,66037,66203,67894,68061,69756,69923,71614,71781,77996,78158,81529,83702,87169,87656,
chr2	96541714	96592977	TCONS_00206232	0	-	96592977	96592977	0	51	11,75,73,29,73,29,73,29,73,29,73,29,73,29,73,29,73,29,73,29,73,29,73,29,73,29,73,29,73,37,22,43,29,73,29,73,29,73,29,73,29,112,73,29,73,29,73,29,73,29,16,	0,468,4460,4628,6335,6502,8206,8373,10081,10249,11958,12125,13832,13999,15698,15865,17566,17729,19432,19595,21303,21470,23178,23341,25048,25211,28794,28957,30664,30827,30938,32565,32702,34406,34573,36277,36440,38141,38308,40013,40176,40643,41888,42047,45640,45815,47528,47694,49385,49552,51247,
chr2	96541714	96657605	TCONS_00206233	0	-	96657605	96657605	0	75	11,75,73,29,73,29,73,29,73,29,73,29,73,29,73,29,73,29,73,29,73,29,73,29,73,29,73,29,73,37,22,43,29,73,29,73,29,73,29,73,29,112,73,29,73,29,73,29,73,29,73,29,73,29,73,29,29,40,68,61,67,31,61,67,31,73,29,73,29,68,138,107,174,115,346,	0,468,4460,4628,6335,6502,8206,8373,10081,10249,11958,12125,13832,13999,15698,15865,17566,17729,19432,19595,21303,21470,23178,23341,25048,25211,28794,28957,30664,30827,30938,32565,32702,34406,34573,36277,36440,38141,38308,40013,40176,40643,41888,42047,45640,45815,47528,47694,49385,49552,51247,51414,53105,53272,59487,59649,63020,65193,68660,69147,72563,74782,75381,77972,80819,82624,84672,86385,865…
chr2	96593005	96657541	TCONS_00206234	0	-	96657541	96657541	0	27	29,29,73,29,73,29,29,40,68,61,67,31,61,67,31,73,29,73,29,73,29,68,138,107,174,115,282,	0,123,1814,1981,8196,8358,11729,13902,17369,17856,21272,23491,24090,26681,29528,31333,31499,33215,33381,35094,35261,50864,53390,54998,59493,59834,64254,
chr2	96610861	96626412	TCONS_00206235	0	-	96626412	96626412	0	8	61,67,31,61,67,31,73,26,	0,3416,5635,6234,8825,11672,13477,15525,
chr2	96614275	96622618	TCONS_00206236	0	-	96622618	96622618	0	5	69,31,61,67,85,	0,2221,2820,5411,8258,
chr2	97001197	97001467	TCONS_00206299	0	-	97001467	97001467	0	1	270,	0,
chr2	97480850	97481689	TCONS_00206361	0	-	97481689	97481689	0	1	839,	0,
chr2	97930722	97932416	TCONS_00206418	0	-	97932416	97932416	0	2	1052,127,	0,1567,
chr2	97930722	97934697	TCONS_00206419	0	-	97934697	97934697	0	6	1052,184,20,400,20,154,	0,1567,2463,2586,3698,3821,
chr2	97932118	97934697	TCONS_00206420	0	-	97934697	97934697	0	5	355,20,400,20,154,	0,1067,1190,2302,2425,
chr2	97932679	97935466	TCONS_00206421	0	-	97935466	97935466	0	2	51,263,	0,2524,
chr2	97932878	97934120	TCONS_00206422	0	-	97934120	97934120	0	2	255,155,	0,1087,
chr2	97935399	97940242	TCONS_00191803	0	+	97940242	97940242	0	1	4843,	0,
chr2	97944601	97944861	TCONS_00206423	0	-	97944861	97944861	0	1	260,	0,
chr2	97944913	97945255	TCONS_00206424	0	-	97945255	97945255	0	1	342,	0,
chr2	98081082	98091049	TCONS_00206431	0	-	98091049	98091049	0	5	932,59,505,96,1655,	0,6949,7090,7687,8312,
chr2	98081082	98091049	TCONS_00206432	0	-	98091049	98091049	0	3	932,130,2280,	0,7465,7687,
chr2	98081082	98091049	TCONS_00206433	0	-	98091049	98091049	0	6	932,59,80,130,96,1655,	0,6949,7090,7465,7687,8312,
chr2	98081082	98091049	TCONS_00206434	0	-	98091049	98091049	0	5	932,59,80,130,2280,	0,6949,7090,7465,7687,
chr2	98081082	98091049	TCONS_00206435	0	-	98091049	98091049	0	4	932,221,130,2280,	0,6949,7465,7687,
chr2	98081082	98091784	TCONS_00206436	0	-	98091784	98091784	0	4	932,130,85,328,	0,7465,7687,10374,
chr2	98081082	98091784	TCONS_00206437	0	-	98091784	98091784	0	5	932,130,85,117,328,	0,7465,7687,8312,10374,
chr2	98081082	98091784	TCONS_00206438	0	-	98091784	98091784	0	6	932,59,77,130,96,328,	0,6949,7090,7465,7687,10374,
chr2	98081082	98092362	TCONS_00206439	0	-	98092362	98092362	0	4	932,96,130,906,	0,7687,8299,10374,
chr2	98081082	98095220	TCONS_00206440	0	-	98095220	98095220	0	5	932,59,505,96,424,	0,6949,7090,7687,13714,
chr2	98081082	98099107	TCONS_00206441	0	-	98099107	98099107	0	6	932,130,85,117,111,228,	0,7465,7687,8312,8805,17797,
chr2	98081082	98099107	TCONS_00206442	0	-	98099107	98099107	0	5	932,130,96,285,228,	0,7465,7687,11339,17797,
chr2	98081082	98099107	TCONS_00206443	0	-	98099107	98099107	0	7	932,59,80,130,96,121,228,	0,6949,7090,7465,7687,8308,17797,
chr2	98081082	98099107	TCONS_00206444	0	-	98099107	98099107	0	5	932,96,121,111,228,	0,7687,8308,8805,17797,
chr2	98081082	98099107	TCONS_00206445	0	-	98099107	98099107	0	5	932,130,96,121,228,	0,7465,7687,8308,17797,
chr2	98081773	98089122	TCONS_00206446	0	-	98089122	98089122	0	3	241,130,353,	0,6774,6996,
chr2	98081773	98091637	TCONS_00206447	0	-	98091637	98091637	0	5	241,130,85,117,181,	0,6774,6996,7621,9683,
chr2	98081773	98091784	TCONS_00206448	0	-	98091784	98091784	0	4	241,130,85,328,	0,6774,6996,9683,
chr2	98081797	98099107	TCONS_00206449	0	-	98099107	98099107	0	6	217,130,85,117,111,228,	0,6750,6972,7597,8090,17082,
chr2	98081811	98091582	TCONS_00206450	0	-	98091582	98091582	0	5	203,218,130,96,126,	0,6220,6736,6958,9645,
chr2	98081832	98089662	TCONS_00206451	0	-	98089662	98089662	0	3	182,85,272,	0,6937,7558,
chr2	98081838	98099067	TCONS_00206452	0	-	98099067	98099067	0	5	176,130,96,285,188,	0,6709,6931,10583,17041,
chr2	98081850	98089148	TCONS_00206453	0	-	98089148	98089148	0	5	164,59,80,130,379,	0,6181,6322,6697,6919,
chr2	98081921	98089511	TCONS_00206454	0	-	98089511	98089511	0	3	93,96,121,	0,6848,7469,
chr2	98087739	98088981	TCONS_00206455	0	-	98088981	98088981	0	3	513,130,212,	0,808,1030,
chr2	98087739	98091784	TCONS_00206456	0	-	98091784	98091784	0	4	938,96,130,328,	0,1030,1642,3717,
chr2	98088031	98089496	TCONS_00206457	0	-	98089496	98089496	0	4	218,49,96,106,	0,597,738,1359,
chr2	98088031	98091693	TCONS_00206458	0	-	98091693	98091693	0	5	59,80,130,96,237,	0,141,516,738,3425,
chr2	98088088	98088849	TCONS_00206459	0	-	98088849	98088849	0	2	589,80,	0,681,
chr2	98088547	98091651	TCONS_00206460	0	-	98091651	98091651	0	4	130,96,130,195,	0,222,834,2909,
chr2	98088575	98095220	TCONS_00206461	0	-	98095220	98095220	0	3	102,96,424,	0,194,6221,
chr2	98088577	98089994	TCONS_00206462	0	-	98089994	98089994	0	3	100,96,600,	0,192,817,
chr2	98088651	98089794	TCONS_00206463	0	-	98089794	98089794	0	3	26,96,400,	0,118,743,
chr2	98089390	98098961	TCONS_00206464	0	-	98098961	98098961	0	2	121,82,	0,9489,
chr2	98104003	98105385	TCONS_00206465	0	-	98105385	98105385	0	3	132,816,125,	0,338,1257,
chr2	98104120	98104688	TCONS_00206466	0	-	98104688	98104688	0	2	15,347,	0,221,
chr2	98104747	98105300	TCONS_00206467	0	-	98105300	98105300	0	2	410,40,	0,513,
chr2	98365787	98366073	TCONS_00206496	0	-	98366073	98366073	0	1	286,	0,
chr2	98367992	98368193	TCONS_00206497	0	-	98368193	98368193	0	1	201,	0,
chr2	98368858	98369062	TCONS_00206498	0	-	98369062	98369062	0	1	204,	0,
chr2	100151420	100151885	TCONS_00206674	0	-	100151885	100151885	0	1	465,	0,
chr2	100155007	100155390	TCONS_00206677	0	-	100155390	100155390	0	1	383,	0,
chr2	100160676	100161298	TCONS_00206681	0	-	100161298	100161298	0	1	622,	0,
chr2	102554356	102554715	TCONS_00206808	0	-	102554715	102554715	0	1	359,	0,
chr2	105945417	105945666	TCONS_00206929	0	-	105945666	105945666	0	1	249,	0,
chr2	105950390	105952068	TCONS_00206930	0	-	105952068	105952068	0	2	1135,453,	0,1225,
chr2	105950390	105953932	TCONS_00206931	0	-	105953932	105953932	0	2	1135,201,	0,3341,
chr2	105950390	105953932	TCONS_00206932	0	-	105953932	105953932	0	2	1135,1171,	0,2371,
chr2	105950391	105953445	TCONS_00206933	0	-	105953445	105953445	0	3	1134,35,684,	0,1224,2370,
chr2	105950483	105953932	TCONS_00206934	0	-	105953932	105953932	0	1	3449,	0,
chr2	109507044	109507454	TCONS_00192486	0	+	109507454	109507454	0	1	410,	0,
chr2	109627474	109627707	TCONS_00192488	0	+	109627707	109627707	0	1	233,	0,
chr2	109638191	109638605	TCONS_00192492	0	+	109638605	109638605	0	1	414,	0,
chr2	109640933	109641360	TCONS_00192493	0	+	109641360	109641360	0	1	427,	0,
chr2	110969105	110977090	TCONS_00207219	0	-	110977090	110977090	0	8	94,336,84,172,131,100,130,306,	0,686,1263,3257,4148,5135,6130,7679,
chr2	110969105	110980517	TCONS_00207220	0	-	110980517	110980517	0	8	94,661,172,131,100,130,127,204,	0,686,3257,4148,5135,6130,8122,11208,
chr2	110969105	111002997	TCONS_00207221	0	-	111002997	111002997	0	9	94,661,172,131,100,130,127,203,433,	0,686,3257,4148,5135,6130,8122,11208,33459,
chr2	110969106	110970400	TCONS_00207222	0	-	110970400	110970400	0	3	93,336,32,	0,685,1262,
chr2	110971977	110977090	TCONS_00207223	0	-	110977090	110977090	0	5	557,131,100,130,306,	0,1276,2263,3258,4807,
chr2	111132714	111142019	TCONS_00207226	0	-	111142019	111142019	0	3	1931,185,128,	0,2512,9177,
chr2	111132732	111140810	TCONS_00207227	0	-	111140810	111140810	0	2	1913,530,	0,7548,
chr2	111132752	111133006	TCONS_00207228	0	-	111133006	111133006	0	1	254,	0,
chr2	111392779	111393155	TCONS_00207270	0	-	111393155	111393155	0	1	376,	0,
chr2	112412094	112412415	TCONS_00207395	0	-	112412415	112412415	0	1	321,	0,
chr2	112808633	112809016	TCONS_00207435	0	-	112809016	112809016	0	1	383,	0,
chr2	112810921	112811557	TCONS_00207437	0	-	112811557	112811557	0	1	636,	0,
chr2	113031924	113032314	TCONS_00207461	0	-	113032314	113032314	0	1	390,	0,
chr2	113399406	113401757	TCONS_00207483	0	-	113401757	113401757	0	5	153,107,115,57,82,	0,253,1349,2129,2269,
chr2	113399406	113403306	TCONS_00207484	0	-	113403306	113403306	0	6	153,107,115,57,1225,300,	0,253,1349,2129,2269,3600,
chr2	113399408	113403267	TCONS_00207485	0	-	113403267	113403267	0	5	151,107,115,57,1592,	0,251,1347,2127,2267,
chr2	113399483	113399926	TCONS_00207486	0	-	113399926	113399926	0	2	76,267,	0,176,
chr2	113399509	113403306	TCONS_00207487	0	-	113403306	113403306	0	3	50,107,300,	0,150,3497,
chr2	113399512	113401580	TCONS_00207488	0	-	113401580	113401580	0	3	254,115,45,	0,1243,2023,
chr2	113401533	113401955	TCONS_00207489	0	-	113401955	113401955	0	2	59,280,	0,142,
chr2	113402608	113403284	TCONS_00207490	0	-	113403284	113403284	0	2	292,278,	0,398,
chr2	113544341	113544543	TCONS_00192730	0	+	113544543	113544543	0	1	202,	0,
chr2	113550259	113551007	TCONS_00192732	0	+	113551007	113551007	0	1	748,	0,
chr2	113560691	113561146	TCONS_00192734	0	+	113561146	113561146	0	1	455,	0,
chr2	113561449	113561763	TCONS_00192735	0	+	113561763	113561763	0	1	314,	0,
chr2	113569433	113569808	TCONS_00192736	0	+	113569808	113569808	0	1	375,	0,
chr2	114175658	114176329	TCONS_00192836	0	+	114176329	114176329	0	1	671,	0,
chr2	114364204	114365583	TCONS_00207589	0	-	114365583	114365583	0	1	1379,	0,
chr2	114435278	114461655	TCONS_00207595	0	-	114461655	114461655	0	3	82,97,382,	0,10459,25995,
chr2	114459089	114461604	TCONS_00207599	0	-	114461604	114461604	0	1	2515,	0,
chr2	114579769	114580110	TCONS_00207628	0	-	114580110	114580110	0	1	341,	0,
chr2	114616876	114617086	TCONS_00207636	0	-	114617086	114617086	0	1	210,	0,
chr2	114638350	114638997	TCONS_00207644	0	-	114638997	114638997	0	1	647,	0,
chr2	114643747	114645244	TCONS_00207646	0	-	114645244	114645244	0	1	1497,	0,
chr2	114645147	114645486	TCONS_00207647	0	-	114645486	114645486	0	1	339,	0,
chr2	118591512	118599234	TCONS_00192955	0	+	118599234	118599234	0	2	613,2477,	0,5245,
chr2	118593925	118595780	TCONS_00192956	0	+	118595780	118595780	0	3	175,246,547,	0,305,1308,
chr2	118593925	118599234	TCONS_00192957	0	+	118599234	118599234	0	3	175,246,4001,	0,305,1308,
chr2	118594188	118596698	TCONS_00192958	0	+	118596698	118596698	0	2	288,1465,	0,1045,
chr2	118595319	118596965	TCONS_00192959	0	+	118596965	118596965	0	2	241,183,	0,1463,
chr2	120043821	120044765	TCONS_00207780	0	-	120044765	120044765	0	1	944,	0,
chr2	120046521	120046977	TCONS_00207782	0	-	120046977	120046977	0	1	456,	0,
chr2	120049414	120053090	TCONS_00207785	0	-	120053090	120053090	0	1	3676,	0,
chr2	120055876	120056642	TCONS_00207787	0	-	120056642	120056642	0	1	766,	0,
chr2	120468587	120468824	TCONS_00193075	0	+	120468824	120468824	0	1	237,	0,
chr2	122407225	122409111	TCONS_00193184	0	+	122409111	122409111	0	3	262,81,1068,	0,651,818,
chr2	122407242	122409245	TCONS_00193185	0	+	122409245	122409245	0	2	245,1369,	0,634,
chr2	122407373	122409111	TCONS_00193186	0	+	122409111	122409111	0	2	114,1068,	0,670,
chr2	122407558	122409114	TCONS_00193187	0	+	122409114	122409114	0	3	121,81,1071,	0,318,485,
chr2	122407558	122485784	TCONS_00193188	0	+	122485784	122485784	0	5	121,81,215,140,406,	0,318,485,55785,77820,
chr2	122407564	122409113	TCONS_00193189	0	+	122409113	122409113	0	3	115,81,1070,	0,312,479,
chr2	122407657	122409111	TCONS_00193190	0	+	122409111	122409111	0	2	300,1068,	0,386,
chr2	122407675	122485784	TCONS_00193191	0	+	122485784	122485784	0	4	282,215,140,406,	0,368,55668,77703,
chr2	122407687	122409113	TCONS_00193192	0	+	122409113	122409113	0	2	270,1070,	0,356,
chr2	128161291	128162150	TCONS_00208104	0	-	128162150	128162150	0	1	859,	0,
chr2	129340763	129340992	TCONS_00193363	0	+	129340992	129340992	0	1	229,	0,
chr2	130727917	130728161	TCONS_00208292	0	-	130728161	130728161	0	1	244,	0,
chr2	130735732	130735952	TCONS_00208294	0	-	130735952	130735952	0	1	220,	0,
chr2	130741950	130742395	TCONS_00208295	0	-	130742395	130742395	0	1	445,	0,
chr2	130741950	130742395	TCONS_00208296	0	-	130742395	130742395	0	1	445,	0,
chr2	130785461	130785750	TCONS_00208312	0	-	130785750	130785750	0	1	289,	0,
chr2	130808980	130811669	TCONS_00208318	0	-	130811669	130811669	0	1	2689,	0,
chr2	130809619	130809849	TCONS_00208319	0	-	130809849	130809849	0	1	230,	0,
chr2	130810062	130810269	TCONS_00208320	0	-	130810269	130810269	0	1	207,	0,
chr2	130810345	130810556	TCONS_00208321	0	-	130810556	130810556	0	1	211,	0,
chr2	130810972	130811532	TCONS_00208322	0	-	130811532	130811532	0	1	560,	0,
chr2	130812942	130813825	TCONS_00208323	0	-	130813825	130813825	0	2	246,51,	0,832,
chr2	130812968	130813213	TCONS_00208324	0	-	130813213	130813213	0	1	245,	0,
chr2	130814416	130815122	TCONS_00208325	0	-	130815122	130815122	0	1	706,	0,
chr2	130816185	130818701	TCONS_00208326	0	-	130818701	130818701	0	1	2516,	0,
chr2	130820009	130820303	TCONS_00208327	0	-	130820303	130820303	0	1	294,	0,
chr2	130820415	130820755	TCONS_00208328	0	-	130820755	130820755	0	1	340,	0,
chr2	130825245	130827546	TCONS_00215603	0	.	130827546	130827546	0	1	2301,	0,
chr2	130827655	130828527	TCONS_00208329	0	-	130828527	130828527	0	1	872,	0,
chr2	131108438	131108710	TCONS_00208399	0	-	131108710	131108710	0	1	272,	0,
chr2	131110094	131110501	TCONS_00208400	0	-	131110501	131110501	0	1	407,	0,
chr2	131154998	131155214	TCONS_00193466	0	+	131155214	131155214	0	1	216,	0,
chr2	131208811	131209115	TCONS_00208427	0	-	131209115	131209115	0	1	304,	0,
chr2	131418739	131434720	TCONS_00193479	0	+	131434720	131434720	0	3	2335,2175,1952,	0,11267,14029,
chr2	131419620	131422023	TCONS_00193480	0	+	131422023	131422023	0	2	1683,207,	0,2196,
chr2	131419946	131437474	TCONS_00193481	0	+	131437474	131437474	0	3	1128,4605,177,	0,9807,17351,
chr2	131419946	131437474	TCONS_00193482	0	+	131437474	131437474	0	3	1128,2789,177,	0,11623,17351,
chr2	131424138	131434720	TCONS_00193483	0	+	131434720	131434720	0	2	6890,3151,	0,7431,
chr2	131424138	131437474	TCONS_00193484	0	+	131437474	131437474	0	2	10220,177,	0,13159,
chr2	131557679	131557884	TCONS_00193503	0	+	131557884	131557884	0	1	205,	0,
chr2	132385210	132386220	TCONS_00208498	0	-	132386220	132386220	0	1	1010,	0,
chr2	132390151	132390845	TCONS_00208500	0	-	132390845	132390845	0	1	694,	0,
chr2	132399460	132399733	TCONS_00208505	0	-	132399733	132399733	0	1	273,	0,
chr2	132439939	132443967	TCONS_00193606	0	+	132443967	132443967	0	3	191,1503,65,	0,2342,3963,
chr2	132440159	132442429	TCONS_00193607	0	+	132442429	132442429	0	2	13,148,	0,2122,
chr2	132448021	132448694	TCONS_00193612	0	+	132448694	132448694	0	1	673,	0,
chr2	132449483	132450287	TCONS_00193614	0	+	132450287	132450287	0	1	804,	0,
chr2	132464458	132464685	TCONS_00193615	0	+	132464685	132464685	0	1	227,	0,
chr2	132478548	132478972	TCONS_00193616	0	+	132478972	132478972	0	1	424,	0,
chr2	133084856	133085130	TCONS_00193643	0	+	133085130	133085130	0	1	274,	0,
chr2	138958566	138958782	TCONS_00208715	0	-	138958782	138958782	0	1	216,	0,
chr2	139057619	139057937	TCONS_00208738	0	-	139057937	139057937	0	1	318,	0,
chr2	139093059	139093266	TCONS_00208751	0	-	139093266	139093266	0	1	207,	0,
chr2	139104383	139104628	TCONS_00208755	0	-	139104628	139104628	0	1	245,	0,
chr2	139109192	139109400	TCONS_00208758	0	-	139109400	139109400	0	1	208,	0,
chr2	139132314	139132748	TCONS_00208772	0	-	139132748	139132748	0	1	434,	0,
chr2	139157795	139158161	TCONS_00208786	0	-	139158161	139158161	0	1	366,	0,
chr2	139175853	139178460	TCONS_00208796	0	-	139178460	139178460	0	1	2607,	0,
chr2	139175853	139259268	TCONS_00208797	0	-	139259268	139259268	0	4	202,220,126,380,	0,27964,82471,83035,
chr2	139177285	139178059	TCONS_00208798	0	-	139178059	139178059	0	1	774,	0,
chr2	139191901	139192287	TCONS_00208807	0	-	139192287	139192287	0	1	386,	0,
chr2	139191901	139194595	TCONS_00208808	0	-	139194595	139194595	0	2	210,553,	0,2141,
chr2	139191901	139236190	TCONS_00208809	0	-	139236190	139236190	0	3	210,141,1451,	0,2141,42838,
chr2	139191944	139259244	TCONS_00208810	0	-	139259244	139259244	0	5	167,141,77,126,356,	0,2098,42795,66380,66944,
chr2	139194008	139194595	TCONS_00208812	0	-	139194595	139194595	0	1	587,	0,
chr2	139202506	139203507	TCONS_00208815	0	-	139203507	139203507	0	1	1001,	0,
chr2	139203292	139204540	TCONS_00208816	0	-	139204540	139204540	0	1	1248,	0,
chr2	139210638	139211236	TCONS_00208820	0	-	139211236	139211236	0	1	598,	0,
chr2	139233362	139236190	TCONS_00208825	0	-	139236190	139236190	0	1	2828,	0,
chr2	139235535	139236190	TCONS_00208826	0	-	139236190	139236190	0	1	655,	0,
chr2	139246273	139247426	TCONS_00208829	0	-	139247426	139247426	0	1	1153,	0,
chr2	139247177	139247938	TCONS_00208830	0	-	139247938	139247938	0	1	761,	0,
chr2	139254873	139259268	TCONS_00208831	0	-	139259268	139259268	0	2	3577,380,	0,4015,
chr2	139343151	139343354	TCONS_00193851	0	+	139343354	139343354	0	1	203,	0,
chr2	140168510	140169163	TCONS_00208840	0	-	140169163	140169163	0	1	653,	0,
chr2	147884773	147884981	TCONS_00209004	0	-	147884981	147884981	0	1	208,	0,
chr2	148215355	148215577	TCONS_00209011	0	-	148215577	148215577	0	1	222,	0,
chr2	148220031	148220291	TCONS_00209012	0	-	148220291	148220291	0	1	260,	0,
chr2	154272552	154273012	TCONS_00194161	0	+	154273012	154273012	0	1	460,	0,
chr2	156527835	156528077	TCONS_00194193	0	+	156528077	156528077	0	1	242,	0,
chr2	156937563	156937773	TCONS_00209490	0	-	156937773	156937773	0	1	210,	0,
chr2	156937868	156938890	TCONS_00209491	0	-	156938890	156938890	0	1	1022,	0,
chr2	156938588	156938890	TCONS_00209492	0	-	156938890	156938890	0	1	302,	0,
chr2	156943323	156943905	TCONS_00209498	0	-	156943905	156943905	0	1	582,	0,
chr2	156958411	156959156	TCONS_00209504	0	-	156959156	156959156	0	1	745,	0,
chr2	156981529	156982263	TCONS_00209514	0	-	156982263	156982263	0	1	734,	0,
chr2	156982233	156982436	TCONS_00209515	0	-	156982436	156982436	0	1	203,	0,
chr2	156993855	156994239	TCONS_00209523	0	-	156994239	156994239	0	1	384,	0,
chr2	157014091	157020027	TCONS_00209535	0	-	157020027	157020027	0	1	5936,	0,
chr2	157015513	157015726	TCONS_00209536	0	-	157015726	157015726	0	1	213,	0,
chr2	157015639	157016121	TCONS_00209537	0	-	157016121	157016121	0	1	482,	0,
chr2	157016314	157020027	TCONS_00209538	0	-	157020027	157020027	0	1	3713,	0,
chr2	157022644	157023894	TCONS_00209539	0	-	157023894	157023894	0	1	1250,	0,
chr2	157024376	157025195	TCONS_00209540	0	-	157025195	157025195	0	1	819,	0,
chr2	157038168	157039252	TCONS_00209549	0	-	157039252	157039252	0	1	1084,	0,
chr2	157038168	157042451	TCONS_00209550	0	-	157042451	157042451	0	2	650,673,	0,3610,
chr2	157040502	157042451	TCONS_00209552	0	-	157042451	157042451	0	1	1949,	0,
chr2	157045166	157058562	TCONS_00209554	0	-	157058562	157058562	0	2	544,235,	0,13161,
chr2	157056335	157058385	TCONS_00209560	0	-	157058385	157058385	0	1	2050,	0,
chr2	157057061	157057328	TCONS_00209561	0	-	157057328	157057328	0	1	267,	0,
chr2	157057792	157058385	TCONS_00209562	0	-	157058385	157058385	0	1	593,	0,
chr2	157103725	157103976	TCONS_00209584	0	-	157103976	157103976	0	1	251,	0,
chr2	157263461	157263715	TCONS_00209614	0	-	157263715	157263715	0	1	254,	0,
chr2	157578393	157578609	TCONS_00209623	0	-	157578609	157578609	0	1	216,	0,
chr2	159313475	159518276	TCONS_00194240	0	+	159518276	159518276	0	12	255,137,35,132,191,550,189,220,133,214,184,432,	0,76216,146106,164026,164267,167914,174789,177106,183663,185522,201167,204369,
chr2	159313475	159518276	TCONS_00194241	0	+	159518276	159518276	0	14	255,137,97,113,35,132,191,303,189,220,133,214,184,432,	0,76216,76474,120307,146106,164026,164267,168161,174789,177106,183663,185522,201167,204369,
chr2	159313475	159537564	TCONS_00194242	0	+	159537564	159537564	0	22	255,137,113,35,132,191,473,189,217,133,214,184,118,192,174,151,196,85,118,129,74,624,	0,76216,120307,146106,164026,164267,167991,174789,177109,183663,185522,201167,204369,205933,206308,209449,212756,216713,216919,219775,221617,223465,
chr2	159313475	159540562	TCONS_00194243	0	+	159540562	159540562	0	21	255,137,35,132,191,550,189,220,133,214,184,118,192,174,151,196,85,118,74,2486,41,	0,76216,146106,164026,164267,167914,174789,177106,183663,185522,201167,204369,205933,206308,209449,212756,216713,216919,221617,223465,227046,
chr2	159313475	159540562	TCONS_00194244	0	+	159540562	159540562	0	23	255,137,97,113,35,132,191,303,189,217,133,214,184,118,192,174,151,196,85,118,74,2486,41,	0,76216,76474,120307,146106,164026,164267,168161,174789,177109,183663,185522,201167,204369,205933,206308,209449,212756,216713,216919,221617,223465,227046,
chr2	159313475	159540562	TCONS_00194245	0	+	159540562	159540562	0	23	255,137,113,35,132,191,473,189,217,133,214,184,118,192,174,151,196,85,118,129,74,2486,41,	0,76216,120307,146106,164026,164267,167991,174789,177109,183663,185522,201167,204369,205933,206308,209449,212756,216713,216919,219775,221617,223465,227046,
chr2	159313475	159540562	TCONS_00194246	0	+	159540562	159540562	0	23	255,137,113,35,132,191,550,189,220,133,214,184,118,192,174,151,196,85,118,129,74,2486,41,	0,76216,120307,146106,164026,164267,167914,174789,177106,183663,185522,201167,204369,205933,206308,209449,212756,216713,216919,219775,221617,223465,227046,
chr2	159313475	159540562	TCONS_00194247	0	+	159540562	159540562	0	22	255,137,113,35,132,191,550,189,220,133,214,184,118,192,174,151,196,85,118,74,2486,41,	0,76216,120307,146106,164026,164267,167914,174789,177106,183663,185522,201167,204369,205933,206308,209449,212756,216713,216919,221617,223465,227046,
chr2	159313610	159539391	TCONS_00194248	0	+	159539391	159539391	0	21	120,137,113,35,132,191,550,189,220,133,214,184,118,192,174,151,196,85,118,74,2451,	0,76081,120172,145971,163891,164132,167779,174654,176971,183528,185387,201032,204234,205798,206173,209314,212621,216578,216784,221482,223330,
chr2	159313623	159537941	TCONS_00194249	0	+	159537941	159537941	0	22	107,137,113,35,132,191,550,189,220,133,214,184,118,192,174,151,196,85,118,129,74,1001,	0,76068,120159,145958,163878,164119,167766,174641,176958,183515,185374,201019,204221,205785,206160,209301,212608,216565,216771,219627,221469,223317,
chr2	159313625	159477534	TCONS_00194250	0	+	159477534	159477534	0	6	105,137,97,113,35,33,	0,76066,76324,120157,145956,163876,
chr2	159313644	159314843	TCONS_00194251	0	+	159314843	159314843	0	2	86,464,	0,735,
chr2	159313644	159519578	TCONS_00194252	0	+	159519578	159519578	0	13	86,137,35,132,191,550,189,220,133,214,184,118,170,	0,76047,145937,163857,164098,167745,174620,176937,183494,185353,200998,204200,205764,
chr2	159313647	159445462	TCONS_00194253	0	+	159445462	159445462	0	6	83,137,113,95,61,63,	0,76044,120135,121033,131089,131752,
chr2	159313966	159519515	TCONS_00194254	0	+	159519515	159519515	0	14	853,137,113,35,132,191,473,189,220,133,214,184,118,107,	0,75725,119816,145615,163535,163776,167500,174298,176615,183172,185031,200676,203878,205442,
chr2	159313966	159540562	TCONS_00194255	0	+	159540562	159540562	0	21	853,113,35,132,191,303,189,217,133,214,184,118,192,174,151,196,85,118,74,2486,41,	0,119816,145615,163535,163776,167670,174298,176618,183172,185031,200676,203878,205442,205817,208958,212265,216222,216428,221126,222974,226555,
chr2	159314704	159477908	TCONS_00194256	0	+	159477908	159477908	0	5	115,113,35,132,166,	0,119078,144877,162797,163038,
chr2	159433852	159488444	TCONS_00194259	0	+	159488444	159488444	0	6	43,35,132,191,303,180,	0,25729,43649,43890,47784,54412,
chr2	159488985	159497271	TCONS_00194260	0	+	159497271	159497271	0	3	169,220,133,	0,1596,8153,
chr2	159499031	159518276	TCONS_00194261	0	+	159518276	159518276	0	3	180,184,432,	0,15611,18813,
chr2	159518753	159533867	TCONS_00194262	0	+	159533867	159533867	0	7	847,174,151,765,85,118,617,	0,1030,4171,6909,11435,11641,14497,
chr2	159518753	159537938	TCONS_00194263	0	+	159537938	159537938	0	9	847,174,151,196,85,118,129,74,998,	0,1030,4171,7478,11435,11641,14497,16339,18187,
chr2	159518753	159540562	TCONS_00194264	0	+	159540562	159540562	0	10	847,174,151,196,85,118,129,74,2486,41,	0,1030,4171,7478,11435,11641,14497,16339,18187,21768,
chr2	159519501	159525818	TCONS_00194265	0	+	159525818	159525818	0	4	99,174,151,156,	0,282,3423,6161,
chr2	159519569	159523171	TCONS_00194266	0	+	159523171	159523171	0	3	31,174,247,	0,214,3355,
chr2	159525681	159533867	TCONS_00194267	0	+	159533867	159533867	0	4	746,85,118,617,	0,4507,4713,7569,
chr2	159539036	159540562	TCONS_00194269	0	+	159540562	159540562	0	2	390,41,	0,1485,
chr2	160524925	160525127	TCONS_00209789	0	-	160525127	160525127	0	1	202,	0,
chr2	162135093	162135380	TCONS_00194354	0	+	162135380	162135380	0	1	287,	0,
chr2	162135991	162136223	TCONS_00194355	0	+	162136223	162136223	0	1	232,	0,
chr2	162136395	162136678	TCONS_00194356	0	+	162136678	162136678	0	1	283,	0,
chr2	166656698	166656918	TCONS_00210098	0	-	166656918	166656918	0	1	220,	0,
chr2	166656994	166657396	TCONS_00210099	0	-	166657396	166657396	0	1	402,	0,
chr2	166659373	166659601	TCONS_00210100	0	-	166659601	166659601	0	1	228,	0,
chr2	168799666	168801772	TCONS_00210205	0	-	168801772	168801772	0	1	2106,	0,
chr2	168805167	168805715	TCONS_00210208	0	-	168805715	168805715	0	1	548,	0,
chr2	172166026	172166330	TCONS_00210444	0	-	172166330	172166330	0	1	304,	0,
chr2	174460673	174460912	TCONS_00210566	0	-	174460912	174460912	0	1	239,	0,
chr2	174509347	174509773	TCONS_00194940	0	+	174509773	174509773	0	1	426,	0,
chr2	174523425	174523745	TCONS_00194944	0	+	174523745	174523745	0	1	320,	0,
chr2	174832490	174834585	TCONS_00210596	0	-	174834585	174834585	0	1	2095,	0,
chr2	174843270	174843484	TCONS_00194954	0	+	174843484	174843484	0	1	214,	0,
chr2	174931443	174931705	TCONS_00210605	0	-	174931705	174931705	0	1	262,	0,
chr2	175352116	175352884	TCONS_00194989	0	+	175352884	175352884	0	2	439,122,	0,646,
chr2	175352130	175353028	TCONS_00194990	0	+	175353028	175353028	0	2	127,266,	0,632,
chr2	175352239	175353114	TCONS_00194991	0	+	175353114	175353114	0	2	147,352,	0,523,
chr2	175935256	175935762	TCONS_00210726	0	-	175935762	175935762	0	1	506,	0,
chr2	181218618	181277722	TCONS_00195265	0	+	181277722	181277722	0	5	64,79,234,217,737,	0,6040,19070,24182,58367,
chr2	181218692	181222387	TCONS_00195266	0	+	181222387	181222387	0	1	3695,	0,
chr2	181222317	181222945	TCONS_00211110	0	-	181222945	181222945	0	1	628,	0,
chr2	181226653	181238415	TCONS_00195267	0	+	181238415	181238415	0	2	7478,4136,	0,7626,
chr2	181229101	181237525	TCONS_00195268	0	+	181237525	181237525	0	2	5030,3246,	0,5178,
chr2	181238568	181238929	TCONS_00211111	0	-	181238929	181238929	0	1	361,	0,
chr2	181238861	181239069	TCONS_00195269	0	+	181239069	181239069	0	1	208,	0,
chr2	181244067	181244379	TCONS_00211114	0	-	181244379	181244379	0	1	312,	0,
chr2	181244498	181246994	TCONS_00211115	0	-	181246994	181246994	0	1	2496,	0,
chr2	181256373	181257360	TCONS_00195271	0	+	181257360	181257360	0	1	987,	0,
chr2	181260897	181277696	TCONS_00211120	0	-	181277696	181277696	0	3	355,4090,7956,	0,3472,8843,
chr2	181261590	181262054	TCONS_00195273	0	+	181262054	181262054	0	1	464,	0,
chr2	181269089	181269545	TCONS_00211123	0	-	181269545	181269545	0	1	456,	0,
chr2	181287168	181287450	TCONS_00195280	0	+	181287450	181287450	0	1	282,	0,
chr2	181328043	181328249	TCONS_00195301	0	+	181328249	181328249	0	1	206,	0,
chr2	181351810	181352411	TCONS_00211162	0	-	181352411	181352411	0	1	601,	0,
chr2	181399113	181399372	TCONS_00211179	0	-	181399372	181399372	0	1	259,	0,
chr2	181402890	181404596	TCONS_00211181	0	-	181404596	181404596	0	1	1706,	0,
chr2	181402890	181523382	TCONS_00211182	0	-	181523382	181523382	0	2	1001,9235,	0,111257,
chr2	181409066	181409725	TCONS_00211184	0	-	181409725	181409725	0	1	659,	0,
chr2	181426387	181426907	TCONS_00211192	0	-	181426907	181426907	0	1	520,	0,
chr2	181428580	181430199	TCONS_00211193	0	-	181430199	181430199	0	1	1619,	0,
chr2	181428580	181563767	TCONS_00211194	0	-	181563767	181563767	0	4	7978,174,43,6811,	0,36880,38575,128376,
chr2	181430271	181436581	TCONS_00211195	0	-	181436581	181436581	0	1	6310,	0,
chr2	181436438	181557181	TCONS_00211196	0	-	181557181	181557181	0	4	120,174,43,225,	0,29022,30717,120518,
chr2	181442913	181445124	TCONS_00211197	0	-	181445124	181445124	0	1	2211,	0,
chr2	181446707	181447636	TCONS_00211199	0	-	181447636	181447636	0	1	929,	0,
chr2	181447744	181449791	TCONS_00211200	0	-	181449791	181449791	0	1	2047,	0,
chr2	181450085	181450398	TCONS_00211201	0	-	181450398	181450398	0	1	313,	0,
chr2	181457754	181563767	TCONS_00211202	0	-	181563767	181563767	0	3	7880,43,6811,	0,9401,99202,
chr2	181460266	181460742	TCONS_00211203	0	-	181460742	181460742	0	1	476,	0,
chr2	181462782	181463384	TCONS_00211204	0	-	181463384	181463384	0	1	602,	0,
chr2	181464850	181465640	TCONS_00211205	0	-	181465640	181465640	0	1	790,	0,
chr2	181488402	181496440	TCONS_00211208	0	-	181496440	181496440	0	1	8038,	0,
chr2	181495124	181496373	TCONS_00211209	0	-	181496373	181496373	0	1	1249,	0,
chr2	181506782	181519040	TCONS_00211214	0	-	181519040	181519040	0	3	7044,68,42,	0,7610,12216,
chr2	181510155	181519040	TCONS_00211215	0	-	181519040	181519040	0	3	3671,68,42,	0,4237,8843,
chr2	181514516	181514914	TCONS_00211216	0	-	181514914	181514914	0	1	398,	0,
chr2	181515312	181515932	TCONS_00211217	0	-	181515932	181515932	0	1	620,	0,
chr2	181523526	181542638	TCONS_00211218	0	-	181542638	181542638	0	1	19112,	0,
chr2	181539941	181540264	TCONS_00211219	0	-	181540264	181540264	0	1	323,	0,
chr2	181542727	181563103	TCONS_00211220	0	-	181563103	181563103	0	2	164,6381,	0,13995,
chr2	181556788	181589386	TCONS_00195304	0	+	181589386	181589386	0	2	380,64,	0,32534,
chr2	181556788	181692760	TCONS_00195305	0	+	181692760	181692760	0	6	380,95,130,26,331,742,	0,32534,33129,48038,131625,135230,
chr2	181562814	181563431	TCONS_00211224	0	-	181563431	181563431	0	1	617,	0,
chr2	181563497	181563767	TCONS_00211225	0	-	181563767	181563767	0	1	270,	0,
chr2	181567324	181567883	TCONS_00211226	0	-	181567883	181567883	0	1	559,	0,
chr2	181568965	181572250	TCONS_00211228	0	-	181572250	181572250	0	1	3285,	0,
chr2	181572363	181573086	TCONS_00211229	0	-	181573086	181573086	0	1	723,	0,
chr2	181573280	181574958	TCONS_00211230	0	-	181574958	181574958	0	1	1678,	0,
chr2	181575156	181576004	TCONS_00211231	0	-	181576004	181576004	0	1	848,	0,
chr2	181578055	181578914	TCONS_00211232	0	-	181578914	181578914	0	1	859,	0,
chr2	181579037	181579395	TCONS_00211233	0	-	181579395	181579395	0	1	358,	0,
chr2	181579707	181580860	TCONS_00211234	0	-	181580860	181580860	0	1	1153,	0,
chr2	181581189	181581912	TCONS_00211235	0	-	181581912	181581912	0	1	723,	0,
chr2	181582044	181584996	TCONS_00211236	0	-	181584996	181584996	0	1	2952,	0,
chr2	181588040	181588763	TCONS_00211237	0	-	181588763	181588763	0	1	723,	0,
chr2	181589294	181692647	TCONS_00195306	0	+	181692647	181692647	0	5	123,130,26,331,629,	0,623,15532,99119,102724,
chr2	181589553	181590097	TCONS_00211239	0	-	181590097	181590097	0	1	544,	0,
chr2	181594048	181594461	TCONS_00195307	0	+	181594461	181594461	0	1	413,	0,
chr2	181594442	181595080	TCONS_00211240	0	-	181595080	181595080	0	2	239,183,	0,455,
chr2	181595263	181600879	TCONS_00211241	0	-	181600879	181600879	0	1	5616,	0,
chr2	181609807	181611797	TCONS_00195308	0	+	181611797	181611797	0	1	1990,	0,
chr2	181611745	181613391	TCONS_00211242	0	-	181613391	181613391	0	1	1646,	0,
chr2	181613570	181614909	TCONS_00211243	0	-	181614909	181614909	0	1	1339,	0,
chr2	181614990	181615253	TCONS_00195309	0	+	181615253	181615253	0	1	263,	0,
chr2	181615193	181616208	TCONS_00211244	0	-	181616208	181616208	0	1	1015,	0,
chr2	181616410	181617448	TCONS_00211245	0	-	181617448	181617448	0	1	1038,	0,
chr2	181617392	181618993	TCONS_00195310	0	+	181618993	181618993	0	2	559,37,	0,1564,
chr2	181617500	181618112	TCONS_00195311	0	+	181618112	181618112	0	2	260,37,	0,575,
chr2	181617921	181619444	TCONS_00211246	0	-	181619444	181619444	0	1	1523,	0,
chr2	181619847	181710981	TCONS_00211247	0	-	181710981	181710981	0	3	2973,125,2819,	0,20326,88315,
chr2	181619847	181719240	TCONS_00211248	0	-	181719240	181719240	0	4	4032,39,709,46,	0,23529,85064,99347,
chr2	181622865	181719240	TCONS_00211249	0	-	181719240	181719240	0	4	1014,39,709,46,	0,20511,82046,96329,
chr2	181624354	181624736	TCONS_00195312	0	+	181624736	181624736	0	1	382,	0,
chr2	181626168	181626877	TCONS_00195313	0	+	181626877	181626877	0	1	709,	0,
chr2	181627193	181629182	TCONS_00211250	0	-	181629182	181629182	0	1	1989,	0,
chr2	181629467	181629862	TCONS_00211251	0	-	181629862	181629862	0	1	395,	0,
chr2	181629789	181631687	TCONS_00195314	0	+	181631687	181631687	0	1	1898,	0,
chr2	181631788	181633022	TCONS_00195315	0	+	181633022	181633022	0	1	1234,	0,
chr2	181634026	181641297	TCONS_00211252	0	-	181641297	181641297	0	2	2947,1077,	0,6194,
chr2	181634026	181710981	TCONS_00211253	0	-	181710981	181710981	0	3	2947,78,2819,	0,6194,74136,
chr2	181637207	181638271	TCONS_00211254	0	-	181638271	181638271	0	1	1064,	0,
chr2	181638362	181640082	TCONS_00211255	0	-	181640082	181640082	0	1	1720,	0,
chr2	181641391	181641592	TCONS_00195316	0	+	181641592	181641592	0	1	201,	0,
chr2	181641776	181642135	TCONS_00195317	0	+	181642135	181642135	0	1	359,	0,
chr2	181642532	181643573	TCONS_00211256	0	-	181643573	181643573	0	1	1041,	0,
chr2	181642532	181719240	TCONS_00211257	0	-	181719240	181719240	0	3	883,709,46,	0,62379,76662,
chr2	181643684	181645200	TCONS_00211258	0	-	181645200	181645200	0	1	1516,	0,
chr2	181645571	181647109	TCONS_00211259	0	-	181647109	181647109	0	1	1538,	0,
chr2	181647809	181648238	TCONS_00195318	0	+	181648238	181648238	0	1	429,	0,
chr2	181649289	181650217	TCONS_00195319	0	+	181650217	181650217	0	1	928,	0,
chr2	181651486	181652171	TCONS_00195320	0	+	181652171	181652171	0	1	685,	0,
chr2	181652506	181652871	TCONS_00195321	0	+	181652871	181652871	0	1	365,	0,
chr2	181653229	181653738	TCONS_00195322	0	+	181653738	181653738	0	1	509,	0,
chr2	181653904	181654247	TCONS_00195323	0	+	181654247	181654247	0	1	343,	0,
chr2	181654584	181655171	TCONS_00195324	0	+	181655171	181655171	0	1	587,	0,
chr2	181657297	181658308	TCONS_00195325	0	+	181658308	181658308	0	1	1011,	0,
chr2	181658618	181659019	TCONS_00195326	0	+	181659019	181659019	0	1	401,	0,
chr2	181661775	181662469	TCONS_00195327	0	+	181662469	181662469	0	1	694,	0,
chr2	181662610	181663051	TCONS_00195328	0	+	181663051	181663051	0	1	441,	0,
chr2	181663145	181663618	TCONS_00195329	0	+	181663618	181663618	0	1	473,	0,
chr2	181665285	181665610	TCONS_00195330	0	+	181665610	181665610	0	1	325,	0,
chr2	181665857	181666114	TCONS_00195331	0	+	181666114	181666114	0	1	257,	0,
chr2	181669194	181669928	TCONS_00211260	0	-	181669928	181669928	0	1	734,	0,
chr2	181669880	181670249	TCONS_00195332	0	+	181670249	181670249	0	1	369,	0,
chr2	181670355	181670587	TCONS_00195333	0	+	181670587	181670587	0	1	232,	0,
chr2	181671091	181671457	TCONS_00211261	0	-	181671457	181671457	0	1	366,	0,
chr2	181671575	181679928	TCONS_00211262	0	-	181679928	181679928	0	2	1011,575,	0,7778,
chr2	181672639	181673157	TCONS_00211263	0	-	181673157	181673157	0	1	518,	0,
chr2	181673556	181674141	TCONS_00211264	0	-	181674141	181674141	0	1	585,	0,
chr2	181674275	181675326	TCONS_00195334	0	+	181675326	181675326	0	1	1051,	0,
chr2	181676541	181677041	TCONS_00211265	0	-	181677041	181677041	0	1	500,	0,
chr2	181677010	181677338	TCONS_00195335	0	+	181677338	181677338	0	1	328,	0,
chr2	181677886	181678520	TCONS_00195336	0	+	181678520	181678520	0	1	634,	0,
chr2	181680407	181680832	TCONS_00211266	0	-	181680832	181680832	0	1	425,	0,
chr2	181680884	181681327	TCONS_00211267	0	-	181681327	181681327	0	1	443,	0,
chr2	181681470	181683023	TCONS_00211268	0	-	181683023	181683023	0	1	1553,	0,
chr2	181683855	181686528	TCONS_00211269	0	-	181686528	181686528	0	1	2673,	0,
chr2	181687297	181687731	TCONS_00211270	0	-	181687731	181687731	0	1	434,	0,
chr2	181687836	181692760	TCONS_00195337	0	+	181692760	181692760	0	2	3234,1441,	0,3483,
chr2	181693203	181695194	TCONS_00211271	0	-	181695194	181695194	0	1	1991,	0,
[truncated: 12,225 more rows]
