# Supplementary material for: Chromatin Landscape Distinguishes the Genomic Loci of Hundreds of Androgen-Receptor-Associated LincRNAs From the Loci of Non-associated LincRNAs
Source: Front Genet. 2018 Apr 25;9:132. doi: 10.3389/fgene.2018.00132 (PMC5985396; doi:10.3389/fgene.2018.00132)
Supplement: Supplementary file 4 [file Table_4.XLSX]

## Sheet: lincRNAs_androgen_resp
Table S4 - List of LNCaP lincRNAs that are androgen-responsive.
Note: The genomic coordinates of lincRNAs annotated as FPKM1_group_nnnnn_transcript_n can be found in Hangauer et. al. 2013, PLoS Genet 9, e1003569.
cufflinks_code (from this work)	GeneID (from the comprehensive reference transcriptome, compiled in this work from public lincRNAs datasets; see Methods)	Gene_name	LincRNAs	log2ratio(Androgen/Vehicle) in LNCaP (this work)	FDR (0.05)
XLOC_073960	No_ID_in_the_reference	No_name_in_the_reference	New_lincRNA	-4.96918	2.76e-17
XLOC_073961	No_ID_in_the_reference	No_name_in_the_reference	New_lincRNA	-4.74345	1.98e-28
XLOC_131828	No_ID_in_the_reference	No_name_in_the_reference	New_lincRNA	-3.91172	1.92e-06
XLOC_085192	No_ID_in_the_reference	No_name_in_the_reference	New_lincRNA	-3.52195	5.91e-15
XLOC_026981	FPKM1_group_6803_transcript_1	FPKM1_group_6803_transcript_1	Reference_lincRNA	-3.43527	2.08e-24
XLOC_053887	No_ID_in_the_reference	No_name_in_the_reference	New_lincRNA	-3.18838	4.04e-07
XLOC_085199	No_ID_in_the_reference	No_name_in_the_reference	New_lincRNA	-3.10556	8.02e-13
XLOC_085224	No_ID_in_the_reference	No_name_in_the_reference	New_lincRNA	-3.01182	3.94e-09
XLOC_030578	FPKM1_group_6803_transcript_1	FPKM1_group_6803_transcript_1	Reference_lincRNA	-2.90004	4.76e-16
XLOC_085240	No_ID_in_the_reference	No_name_in_the_reference	New_lincRNA	-2.88184	6.3e-07
XLOC_018197	FPKM1_group_4344_transcript_2	FPKM1_group_4344_transcript_2	Reference_lincRNA	-2.80287	0.0169927
XLOC_030576	FPKM1_group_6802_transcript_3	FPKM1_group_6802_transcript_3	Reference_lincRNA	-2.72607	6e-11
XLOC_056954	FPKM1_group_13499_transcript_1	FPKM1_group_13499_transcript_1	Reference_lincRNA	-2.71725	0.0337209
XLOC_106135	FPKM1_group_27399_transcript_1	FPKM1_group_27399_transcript_1	Reference_lincRNA	-2.71114	1.11e-05
XLOC_030573	FPKM1_group_6801_transcript_1	FPKM1_group_6801_transcript_1	Reference_lincRNA	-2.7035	1.68e-12
XLOC_026985	No_ID_in_the_reference	No_name_in_the_reference	New_lincRNA	-2.69779	5e-13
XLOC_028258	FPKM1_group_5774_transcript_1	FPKM1_group_5774_transcript_1	Reference_lincRNA	-2.68064	1.22e-14
XLOC_026982	FPKM1_group_6801_transcript_3	FPKM1_group_6801_transcript_3	Reference_lincRNA	-2.61545	5.64e-14
XLOC_084373	No_ID_in_the_reference	No_name_in_the_reference	New_lincRNA	-2.57696	0.00990905
XLOC_030579	FPKM1_group_6805_transcript_1	FPKM1_group_6805_transcript_1	Reference_lincRNA	-2.49257	0.00477291
XLOC_099167	No_ID_in_the_reference	No_name_in_the_reference	New_lincRNA	-2.47867	0.0230438
XLOC_081025	No_ID_in_the_reference	No_name_in_the_reference	New_lincRNA	-2.45843	0.0204267
XLOC_085222	No_ID_in_the_reference	No_name_in_the_reference	New_lincRNA	-2.41218	8.29e-06
XLOC_026983	FPKM1_group_6802_transcript_1	FPKM1_group_6802_transcript_1	Reference_lincRNA	-2.41095	2.67e-09
XLOC_030575	FPKM1_group_6802_transcript_1	FPKM1_group_6802_transcript_1	Reference_lincRNA	-2.39356	1.36e-06
XLOC_056250	No_ID_in_the_reference	No_name_in_the_reference	New_lincRNA	-2.34331	2.86e-08
XLOC_093059	FPKM1_group_24367_transcript_1	FPKM1_group_24367_transcript_1	Reference_lincRNA	-2.33746	0.000214037
XLOC_085235	No_ID_in_the_reference	No_name_in_the_reference	New_lincRNA	-2.32653	0.00202234
XLOC_087813	TCONS_00006544	linc-CNTN3-1	Reference_lincRNA	-2.28459	0.0237363
XLOC_120986	TU_0099864_0	TU_0099864_0	Reference_lincRNA	-2.26501	1.51e-08
XLOC_107954	No_ID_in_the_reference	No_name_in_the_reference	New_lincRNA	-2.22885	0.00179546
XLOC_128958	No_ID_in_the_reference	No_name_in_the_reference	New_lincRNA	-2.22447	0.00807149
XLOC_132114	No_ID_in_the_reference	No_name_in_the_reference	New_lincRNA	-2.19251	0.0352922
XLOC_134239	No_ID_in_the_reference	No_name_in_the_reference	New_lincRNA	-2.19205	6.87e-05
XLOC_073291	FPKM1_group_17962_transcript_1	FPKM1_group_17962_transcript_1	Reference_lincRNA	-2.17918	0.0395838
XLOC_120831	No_ID_in_the_reference	No_name_in_the_reference	New_lincRNA	-2.16892	0.0376902
XLOC_042049	No_ID_in_the_reference	No_name_in_the_reference	New_lincRNA	-2.14141	0.0280046
XLOC_079118	No_ID_in_the_reference	No_name_in_the_reference	New_lincRNA	-2.13655	1.07e-08
XLOC_121495	FPKM1_group_30820_transcript_1	FPKM1_group_30820_transcript_1	Reference_lincRNA	-2.12641	0.0119624
XLOC_128946	FPKM1_group_33093_transcript_1	FPKM1_group_33093_transcript_1	Reference_lincRNA	-2.11544	0.00926992
XLOC_041727	TU_0112020_0	TU_0112020_0	Reference_lincRNA	-2.10472	9.24e-06
XLOC_042352	No_ID_in_the_reference	No_name_in_the_reference	New_lincRNA	-2.09256	0.0440727
XLOC_002615	No_ID_in_the_reference	No_name_in_the_reference	New_lincRNA	-2.08578	0.0125378
XLOC_100991	No_ID_in_the_reference	No_name_in_the_reference	New_lincRNA	-2.03388	0.00547671
XLOC_038584	No_ID_in_the_reference	No_name_in_the_reference	New_lincRNA	-2.01053	0.00190495
XLOC_017448	TCONS_00019046	linc-C10orf122-2	Reference_lincRNA	-1.97987	0.00876284
XLOC_100369	No_ID_in_the_reference	No_name_in_the_reference	New_lincRNA	-1.96591	0.0240496
XLOC_030572	FPKM1_group_6803_transcript_1	FPKM1_group_6803_transcript_1	Reference_lincRNA	-1.95531	3.28e-07
XLOC_066062	ENST00000434418.1	AC068718.1	Reference_lincRNA	-1.92204	1.93e-05
XLOC_073567	TCONS_00004544	linc-SATB2-2	Reference_lincRNA	-1.90184	4.46e-05
XLOC_008462	No_ID_in_the_reference	No_name_in_the_reference	New_lincRNA	-1.90075	0.000255002
XLOC_106951	No_ID_in_the_reference	No_name_in_the_reference	New_lincRNA	-1.88638	0.00116586
XLOC_066001	No_ID_in_the_reference	No_name_in_the_reference	New_lincRNA	-1.88311	0.000156281
XLOC_095143	No_ID_in_the_reference	No_name_in_the_reference	New_lincRNA	-1.85646	0.0269196
XLOC_127949	No_ID_in_the_reference	No_name_in_the_reference	New_lincRNA	-1.85362	0.0350598
XLOC_001399	TCONS_00000930	linc-CMPK1-3	Reference_lincRNA	-1.85009	0.000300506
XLOC_122698	FPKM1_group_31316_transcript_3	FPKM1_group_31316_transcript_3	Reference_lincRNA	-1.84906	2.19e-08
XLOC_049105	No_ID_in_the_reference	No_name_in_the_reference	New_lincRNA	-1.83494	0.0058481
XLOC_007985	No_ID_in_the_reference	No_name_in_the_reference	New_lincRNA	-1.82926	0.0049561
XLOC_008183	ENST00000426408.1	RP11-417J8.3	Reference_lincRNA	-1.81838	0.0109247
XLOC_004400	TCONS_00001362	linc-NLRP3-2	Reference_lincRNA	-1.81821	0.000108237
XLOC_066006	No_ID_in_the_reference	No_name_in_the_reference	New_lincRNA	-1.81279	5.55e-06
XLOC_128942	FPKM1_group_33090_transcript_1	FPKM1_group_33090_transcript_1	Reference_lincRNA	-1.80595	0.00602738
XLOC_046657	No_ID_in_the_reference	No_name_in_the_reference	New_lincRNA	-1.79952	0.000134758
XLOC_002562	FPKM1_group_1447_transcript_1	FPKM1_group_1447_transcript_1	Reference_lincRNA	-1.78134	0.000186137
XLOC_128952	No_ID_in_the_reference	No_name_in_the_reference	New_lincRNA	-1.78038	0.0230534
XLOC_073261	No_ID_in_the_reference	No_name_in_the_reference	New_lincRNA	-1.77465	6.17e-05
XLOC_127727	No_ID_in_the_reference	No_name_in_the_reference	New_lincRNA	-1.77288	0.0281342
XLOC_066054	FPKM1_group_17964_transcript_1	FPKM1_group_17964_transcript_1	Reference_lincRNA	-1.75048	0.0051739
XLOC_073285	FPKM1_group_17958_transcript_2	FPKM1_group_17958_transcript_2	Reference_lincRNA	-1.74185	5.18e-05
XLOC_018377	No_ID_in_the_reference	No_name_in_the_reference	New_lincRNA	-1.71976	0.00339856
XLOC_129988	ENST00000603533.1	RP11-435O5.7	Reference_lincRNA	-1.71818	0.00843203
XLOC_129278	No_ID_in_the_reference	No_name_in_the_reference	New_lincRNA	-1.71038	0.0322161
XLOC_057983	No_ID_in_the_reference	No_name_in_the_reference	New_lincRNA	-1.69897	0.0407002
XLOC_066037	FPKM1_group_17960_transcript_2	FPKM1_group_17960_transcript_2	Reference_lincRNA	-1.69832	0.000140142
XLOC_115467	FPKM1_group_29261_transcript_9	FPKM1_group_29261_transcript_9	Reference_lincRNA	-1.69612	1.76e-06
XLOC_113253	No_ID_in_the_reference	No_name_in_the_reference	New_lincRNA	-1.6942	0.0392114
XLOC_089668	FPKM1_group_22244_transcript_5	FPKM1_group_22244_transcript_5	Reference_lincRNA	-1.68359	0.0489085
XLOC_128949	No_ID_in_the_reference	No_name_in_the_reference	New_lincRNA	-1.67106	0.00585038
XLOC_066021	No_ID_in_the_reference	No_name_in_the_reference	New_lincRNA	-1.66883	3.37e-06
XLOC_066014	No_ID_in_the_reference	No_name_in_the_reference	New_lincRNA	-1.66739	2.59e-05
XLOC_129280	No_ID_in_the_reference	No_name_in_the_reference	New_lincRNA	-1.65989	0.00201633
XLOC_097229	FPKM1_group_24371_transcript_6	FPKM1_group_24371_transcript_6	Reference_lincRNA	-1.64857	2.15e-05
XLOC_121763	FPKM1_group_30918_transcript_3	FPKM1_group_30918_transcript_3	Reference_lincRNA	-1.64778	0.02128
XLOC_121086	ENST00000561761.2	RP11-629O1.2	Reference_lincRNA	-1.64534	2.38e-05
XLOC_128621	ENST00000602361.1	RMRP	Reference_lincRNA	-1.64521	0.000340025
XLOC_079102	FPKM1_group_19813_transcript_1	FPKM1_group_19813_transcript_1	Reference_lincRNA	-1.64486	0.00126194
XLOC_023889	No_ID_in_the_reference	No_name_in_the_reference	New_lincRNA	-1.62757	0.0266921
XLOC_041726	TU_0112020_0	TU_0112020_0	Reference_lincRNA	-1.62755	0.00380754
XLOC_053586	No_ID_in_the_reference	No_name_in_the_reference	New_lincRNA	-1.62633	0.0377055
XLOC_077809	No_ID_in_the_reference	No_name_in_the_reference	New_lincRNA	-1.62382	0.048738
XLOC_134254	No_ID_in_the_reference	No_name_in_the_reference	New_lincRNA	-1.62371	0.0440127
XLOC_066045	No_ID_in_the_reference	No_name_in_the_reference	New_lincRNA	-1.59555	8.14e-05
XLOC_035937	No_ID_in_the_reference	No_name_in_the_reference	New_lincRNA	-1.57272	0.0164582
XLOC_012074	No_ID_in_the_reference	No_name_in_the_reference	New_lincRNA	-1.55493	0.00188156
XLOC_066031	No_ID_in_the_reference	No_name_in_the_reference	New_lincRNA	-1.54703	0.00125698
XLOC_007851	FPKM1_group_1257_transcript_3	FPKM1_group_1257_transcript_3	Reference_lincRNA	-1.54131	0.0369725
XLOC_073305	FPKM1_group_17974_transcript_2	FPKM1_group_17974_transcript_2	Reference_lincRNA	-1.52474	0.00668618
XLOC_078365	No_ID_in_the_reference	No_name_in_the_reference	New_lincRNA	-1.51812	0.0129645
XLOC_018372	No_ID_in_the_reference	No_name_in_the_reference	New_lincRNA	-1.51526	0.00231102
XLOC_008258	ENST00000438000.1	RP11-782C8.1	Reference_lincRNA	-1.50849	0.00215102
XLOC_119549	ENST00000602981.1	RP11-351I21.11	Reference_lincRNA	-1.50648	0.00333978
XLOC_100196	No_ID_in_the_reference	No_name_in_the_reference	New_lincRNA	-1.5048	0.0256028
XLOC_127118	ENST00000423122.1	RP11-65J3.1	Reference_lincRNA	-1.5018	0.0246427
XLOC_076736	FPKM1_group_19056_transcript_1	FPKM1_group_19056_transcript_1	Reference_lincRNA	-1.47363	0.00667257
XLOC_026782	No_ID_in_the_reference	No_name_in_the_reference	New_lincRNA	-1.46845	0.0124252
XLOC_002672	No_ID_in_the_reference	No_name_in_the_reference	New_lincRNA	-1.46839	0.0148483
XLOC_124631	FPKM1_group_32201_transcript_4	FPKM1_group_32201_transcript_4	Reference_lincRNA	-1.46223	0.00873163
XLOC_074939	No_ID_in_the_reference	No_name_in_the_reference	New_lincRNA	-1.46099	0.00380697
XLOC_094790	No_ID_in_the_reference	No_name_in_the_reference	New_lincRNA	-1.45634	0.00251748
XLOC_025824	TU_0078288_0	TU_0078288_0	Reference_lincRNA	-1.44514	0.00076153
XLOC_041725	TU_0112020_0	TU_0112020_0	Reference_lincRNA	-1.43953	0.00119095
XLOC_094770	No_ID_in_the_reference	No_name_in_the_reference	New_lincRNA	-1.42102	0.000160142
XLOC_007439	TCONS_00001609	linc-DBT-3	Reference_lincRNA	-1.41566	0.000152599
XLOC_032410	No_ID_in_the_reference	No_name_in_the_reference	New_lincRNA	-1.41158	0.00678963
XLOC_079325	FPKM1_group_19908_transcript_1	FPKM1_group_19908_transcript_1	Reference_lincRNA	-1.3896	0.000113318
XLOC_002463	ENST00000423249.1	RP11-435B5.4	Reference_lincRNA	-1.38639	0.00251757
XLOC_017572	No_ID_in_the_reference	No_name_in_the_reference	New_lincRNA	-1.38202	0.000765667
XLOC_065566	FPKM1_group_17525_transcript_1	FPKM1_group_17525_transcript_1	Reference_lincRNA	-1.36332	0.000135958
XLOC_081173	FPKM1_group_20633_transcript_3	FPKM1_group_20633_transcript_3	Reference_lincRNA	-1.36331	0.0200347
XLOC_102562	No_ID_in_the_reference	No_name_in_the_reference	New_lincRNA	-1.35649	0.00550395
XLOC_079123	FPKM1_group_19818_transcript_1	FPKM1_group_19818_transcript_1	Reference_lincRNA	-1.35576	0.00148281
XLOC_100375	No_ID_in_the_reference	No_name_in_the_reference	New_lincRNA	-1.35233	0.0157826
XLOC_008185	FPKM1_group_1374_transcript_2	FPKM1_group_1374_transcript_2	Reference_lincRNA	-1.338	0.00341032
XLOC_100081	No_ID_in_the_reference	No_name_in_the_reference	New_lincRNA	-1.33546	0.00131057
XLOC_025919	TCONS_00020768	linc-SLC38A2	Reference_lincRNA	-1.32159	0.0400262
XLOC_023082	No_ID_in_the_reference	No_name_in_the_reference	New_lincRNA	-1.31969	0.0126259
XLOC_079568	FPKM1_group_20033_transcript_1	FPKM1_group_20033_transcript_1	Reference_lincRNA	-1.31234	0.000805606
XLOC_060931	No_ID_in_the_reference	No_name_in_the_reference	New_lincRNA	-1.30477	0.0138287
XLOC_032821	No_ID_in_the_reference	No_name_in_the_reference	New_lincRNA	-1.30261	0.00939058
XLOC_100078	No_ID_in_the_reference	No_name_in_the_reference	New_lincRNA	-1.29979	0.00745539
XLOC_022900	TCONS_00019671	linc-DKFZp761E198	Reference_lincRNA	-1.29908	0.00491506
XLOC_021536	FPKM1_group_4353_transcript_2	FPKM1_group_4353_transcript_2	Reference_lincRNA	-1.28983	0.000565032
XLOC_102550	No_ID_in_the_reference	No_name_in_the_reference	New_lincRNA	-1.28721	0.0109466
XLOC_025827	TU_0078288_0	TU_0078288_0	Reference_lincRNA	-1.28205	0.0216961
XLOC_137858	ENST00000447937.1	TTTY14	Reference_lincRNA	-1.27015	0.022622
XLOC_036623	No_ID_in_the_reference	No_name_in_the_reference	New_lincRNA	-1.2678	0.00124563
XLOC_100085	No_ID_in_the_reference	No_name_in_the_reference	New_lincRNA	-1.25709	0.0422783
XLOC_073306	FPKM1_group_17974_transcript_1	FPKM1_group_17974_transcript_1	Reference_lincRNA	-1.24664	0.0457617
XLOC_049113	ENST00000557792.1	CRNDE	Reference_lincRNA	-1.24655	0.00188322
XLOC_121335	No_ID_in_the_reference	No_name_in_the_reference	New_lincRNA	-1.23377	0.017173
XLOC_058726	ENST00000579714.1	RP11-94B19.7	Reference_lincRNA	-1.23375	0.00318674
XLOC_091861	No_ID_in_the_reference	No_name_in_the_reference	New_lincRNA	-1.22757	0.000885034
XLOC_048560	ENST00000501520.1	RP11-57A19.2	Reference_lincRNA	-1.22558	0.00657339
XLOC_008194	ENST00000446205.2	RP11-417J8.3	Reference_lincRNA	-1.21959	0.00876284
XLOC_023449	TCONS_00019715	linc-PAK1-1	Reference_lincRNA	-1.21597	0.00918198
XLOC_028107	ENST00000536539.1	LINC00937	Reference_lincRNA	-1.2149	0.026083
XLOC_013711	No_ID_in_the_reference	No_name_in_the_reference	New_lincRNA	-1.21386	0.00247814
XLOC_020767	TCONS_00019562	linc-CTSD-3	Reference_lincRNA	-1.20548	0.0327979
XLOC_080876	No_ID_in_the_reference	No_name_in_the_reference	New_lincRNA	-1.19784	0.0168108
XLOC_076742	No_ID_in_the_reference	No_name_in_the_reference	New_lincRNA	-1.18891	0.0188764
XLOC_097673	No_ID_in_the_reference	No_name_in_the_reference	New_lincRNA	-1.18039	0.0171321
XLOC_041227	TCONS_00023371	linc-BUB1B	Reference_lincRNA	-1.17307	0.00725266
XLOC_066034	No_ID_in_the_reference	No_name_in_the_reference	New_lincRNA	-1.16713	0.0151072
XLOC_053747	TCONS_00025613	linc-AMAC1	Reference_lincRNA	-1.16397	0.0108939
XLOC_086306	FPKM1_group_20892_transcript_1	FPKM1_group_20892_transcript_1	Reference_lincRNA	-1.16372	0.00162124
XLOC_056248	No_ID_in_the_reference	No_name_in_the_reference	New_lincRNA	-1.16104	0.0123441
XLOC_002373	ENST00000602412.1	RP11-343N15.5	Reference_lincRNA	-1.15917	0.0239361
XLOC_032845	No_ID_in_the_reference	No_name_in_the_reference	New_lincRNA	-1.15743	0.00293879
XLOC_038239	TCONS_00022702	linc-EGLN3	Reference_lincRNA	-1.13614	0.0373492
XLOC_058786	TCONS_00026747	linc-MBP-3	Reference_lincRNA	-1.1344	0.00987033
XLOC_130513	No_ID_in_the_reference	No_name_in_the_reference	New_lincRNA	-1.12483	0.00385399
XLOC_088847	ENST00000608488.1	RP11-379B18.5	Reference_lincRNA	-1.12277	0.0222748
XLOC_044142	FPKM1_group_10389_transcript_2	FPKM1_group_10389_transcript_2	Reference_lincRNA	-1.12169	0.00985099
XLOC_018396	ENST00000534068.1	RP11-945A11.1	Reference_lincRNA	-1.11139	0.00485624
XLOC_034202	FPKM1_group_7798_transcript_1	FPKM1_group_7798_transcript_1	Reference_lincRNA	-1.11123	0.0395406
XLOC_127218	No_ID_in_the_reference	No_name_in_the_reference	New_lincRNA	-1.11083	0.030477
XLOC_038596	FPKM1_group_8842_transcript_6	FPKM1_group_8842_transcript_6	Reference_lincRNA	-1.10682	0.0443406
XLOC_026090	No_ID_in_the_reference	No_name_in_the_reference	New_lincRNA	-1.10007	0.01467
XLOC_104122	ENST00000606251.1	CTC-228N24.3	Reference_lincRNA	-1.09909	0.00487648
XLOC_032073	No_ID_in_the_reference	No_name_in_the_reference	New_lincRNA	-1.09909	0.00695616
XLOC_038352	FPKM1_group_8704_transcript_1	FPKM1_group_8704_transcript_1	Reference_lincRNA	-1.08861	0.031086
XLOC_013708	ENST00000428273.1	RP11-109A6.3	Reference_lincRNA	-1.08256	0.0058481
XLOC_098481	TCONS_00009911	linc-CDH6-5	Reference_lincRNA	-1.0817	0.00612195
XLOC_094771	FPKM1_group_23338_transcript_1	FPKM1_group_23338_transcript_1	Reference_lincRNA	-1.07702	0.03731
XLOC_037164	ENST00000553758.1	RP11-488C13.7	Reference_lincRNA	-1.07377	0.0287747
XLOC_062652	No_ID_in_the_reference	No_name_in_the_reference	New_lincRNA	-1.07305	0.00577364
XLOC_094773	No_ID_in_the_reference	No_name_in_the_reference	New_lincRNA	-1.06927	0.0166888
XLOC_008190	FPKM1_group_1375_transcript_2	FPKM1_group_1375_transcript_2	Reference_lincRNA	-1.06255	0.0324521
XLOC_025351	ENST00000537714.1	RP11-1038A11.3	Reference_lincRNA	-1.06217	0.0247709
XLOC_070288	No_ID_in_the_reference	No_name_in_the_reference	New_lincRNA	-1.05461	0.0230745
XLOC_098692	TCONS_00010683	linc-FST	Reference_lincRNA	-1.05122	0.0290104
XLOC_016298	ENST00000449882.2	RP11-80H5.9	Reference_lincRNA	-1.04743	0.0301934
XLOC_136738	ENST00000435597.1	RP11-1114A5.4	Reference_lincRNA	-1.04385	0.0240898
XLOC_106111	ENST00000562904.1	RP11-457M11.5	Reference_lincRNA	-1.04305	0.0131395
XLOC_022300	FPKM1_group_4633_transcript_2	FPKM1_group_4633_transcript_2	Reference_lincRNA	-1.04297	0.00707271
XLOC_059777	ENST00000593041.1	CTD-2540B15.9	Reference_lincRNA	-1.0347	0.043734
XLOC_008217	FPKM1_group_1385_transcript_2	FPKM1_group_1385_transcript_2	Reference_lincRNA	-1.02865	0.0242459
XLOC_075010	TCONS_00028101	linc-PLCB4	Reference_lincRNA	-1.01622	0.0131392
XLOC_002449	ENST00000430699.1	RP11-435B5.3	Reference_lincRNA	-1.00353	0.0102972
XLOC_098569	TCONS_00010663	linc-NIPBL	Reference_lincRNA	-1.00126	0.045257
XLOC_032846	No_ID_in_the_reference	No_name_in_the_reference	New_lincRNA	-1.00003	0.0231799
XLOC_063201	No_ID_in_the_reference	No_name_in_the_reference	New_lincRNA	1.00894	0.0455739
XLOC_065886	TU_0120924_0	TU_0120924_0	Reference_lincRNA	1.01671	0.0105619
XLOC_043581	No_ID_in_the_reference	No_name_in_the_reference	New_lincRNA	1.02616	0.01451
XLOC_024991	FPKM1_group_5583_transcript_2	FPKM1_group_5583_transcript_2	Reference_lincRNA	1.02616	0.0416349
XLOC_014828	No_ID_in_the_reference	No_name_in_the_reference	New_lincRNA	1.02806	0.0472989
XLOC_091721	No_ID_in_the_reference	No_name_in_the_reference	New_lincRNA	1.02813	0.0240923
XLOC_107868	ENST00000604521.1	RP11-288H12.4	Reference_lincRNA	1.02824	0.0350127
XLOC_044391	FPKM1_group_10502_transcript_2	FPKM1_group_10502_transcript_2	Reference_lincRNA	1.03129	0.0132373
XLOC_011401	No_ID_in_the_reference	No_name_in_the_reference	New_lincRNA	1.03193	0.00644891
XLOC_078621	TCONS_00028985	linc-USP16-4	Reference_lincRNA	1.03237	0.0372824
XLOC_131187	No_ID_in_the_reference	No_name_in_the_reference	New_lincRNA	1.03286	0.0432661
XLOC_060439	FPKM1_group_14965_transcript_3	FPKM1_group_14965_transcript_3	Reference_lincRNA	1.04092	0.0178046
XLOC_048405	FPKM1_group_11471_transcript_1	FPKM1_group_11471_transcript_1	Reference_lincRNA	1.05068	0.013593
XLOC_135603	FPKM1_group_34946_transcript_4	FPKM1_group_34946_transcript_4	Reference_lincRNA	1.05302	0.025259
XLOC_121215	No_ID_in_the_reference	No_name_in_the_reference	New_lincRNA	1.0697	0.0457148
XLOC_058773	TCONS_00026582	linc-MBP-7	Reference_lincRNA	1.07434	0.0210826
XLOC_050041	No_ID_in_the_reference	No_name_in_the_reference	New_lincRNA	1.07717	0.027857
XLOC_037741	ENST00000549065.1	CTD-2314B22.3	Reference_lincRNA	1.07854	0.00563948
XLOC_028130	FPKM1_group_5736_transcript_1	FPKM1_group_5736_transcript_1	Reference_lincRNA	1.08034	0.0223448
XLOC_034410	FPKM1_group_7861_transcript_4	FPKM1_group_7861_transcript_4	Reference_lincRNA	1.08592	0.0448193
XLOC_050511	TCONS_00025555	linc-TRAPPC1	Reference_lincRNA	1.09239	0.01375
XLOC_048617	FPKM1_group_11533_transcript_1	FPKM1_group_11533_transcript_1	Reference_lincRNA	1.10951	0.00511233
XLOC_074730	FPKM1_group_18648_transcript_1	FPKM1_group_18648_transcript_1	Reference_lincRNA	1.10996	0.0232998
XLOC_103021	No_ID_in_the_reference	No_name_in_the_reference	New_lincRNA	1.1127	0.0186563
XLOC_135118	FPKM1_group_34742_transcript_1	FPKM1_group_34742_transcript_1	Reference_lincRNA	1.11603	0.0100201
XLOC_113578	FPKM1_group_29835_transcript_4	FPKM1_group_29835_transcript_4	Reference_lincRNA	1.12345	0.0220334
XLOC_013240	No_ID_in_the_reference	No_name_in_the_reference	New_lincRNA	1.13133	0.0287064
XLOC_093666	ENST00000505448.3	RP11-774O3.3	Reference_lincRNA	1.13597	0.00493745
XLOC_018161	No_ID_in_the_reference	No_name_in_the_reference	New_lincRNA	1.13856	0.0130276
XLOC_127179	FPKM1_group_33965_transcript_3	FPKM1_group_33965_transcript_3	Reference_lincRNA	1.14111	0.0130791
XLOC_000114	No_ID_in_the_reference	No_name_in_the_reference	New_lincRNA	1.14326	0.0185791
XLOC_083861	No_ID_in_the_reference	No_name_in_the_reference	New_lincRNA	1.15166	0.0452345
XLOC_073376	No_ID_in_the_reference	No_name_in_the_reference	New_lincRNA	1.15713	0.0432705
XLOC_026397	No_ID_in_the_reference	No_name_in_the_reference	New_lincRNA	1.16476	0.0210513
XLOC_099910	No_ID_in_the_reference	No_name_in_the_reference	New_lincRNA	1.17251	0.0167229
XLOC_018958	No_ID_in_the_reference	No_name_in_the_reference	New_lincRNA	1.17434	0.00363854
XLOC_132140	No_ID_in_the_reference	No_name_in_the_reference	New_lincRNA	1.18075	0.0133537
XLOC_094592	No_ID_in_the_reference	No_name_in_the_reference	New_lincRNA	1.18123	0.0199206
XLOC_060174	No_ID_in_the_reference	No_name_in_the_reference	New_lincRNA	1.18376	0.0129247
XLOC_132370	FPKM1_group_34744_transcript_2	FPKM1_group_34744_transcript_2	Reference_lincRNA	1.18892	0.00244441
XLOC_078372	No_ID_in_the_reference	No_name_in_the_reference	New_lincRNA	1.19088	0.00195475
XLOC_042434	FPKM1_group_9727_transcript_2	FPKM1_group_9727_transcript_2	Reference_lincRNA	1.19429	0.001009
XLOC_060443	No_ID_in_the_reference	No_name_in_the_reference	New_lincRNA	1.19662	0.00294228
XLOC_048161	FPKM1_group_11365_transcript_2	FPKM1_group_11365_transcript_2	Reference_lincRNA	1.2094	0.0309
XLOC_063543	No_ID_in_the_reference	No_name_in_the_reference	New_lincRNA	1.21583	0.0268815
XLOC_128562	No_ID_in_the_reference	No_name_in_the_reference	New_lincRNA	1.21815	0.0039429
XLOC_042931	No_ID_in_the_reference	No_name_in_the_reference	New_lincRNA	1.22194	0.0480948
XLOC_065889	TU_0120924_0	TU_0120924_0	Reference_lincRNA	1.23167	0.00646655
XLOC_103017	FPKM1_group_25740_transcript_1	FPKM1_group_25740_transcript_1	Reference_lincRNA	1.2363	0.00513704
XLOC_042669	FPKM1_group_9836_transcript_1	FPKM1_group_9836_transcript_1	Reference_lincRNA	1.23923	0.0151102
XLOC_132129	No_ID_in_the_reference	No_name_in_the_reference	New_lincRNA	1.24106	0.0154001
XLOC_126154	FPKM1_group_33086_transcript_2	FPKM1_group_33086_transcript_2	Reference_lincRNA	1.24294	0.00348735
XLOC_023013	FPKM1_group_4822_transcript_1	FPKM1_group_4822_transcript_1	Reference_lincRNA	1.2432	0.0225948
XLOC_025377	FPKM1_group_5710_transcript_2	FPKM1_group_5710_transcript_2	Reference_lincRNA	1.24588	0.0148483
XLOC_079938	FPKM1_group_20130_transcript_2	FPKM1_group_20130_transcript_2	Reference_lincRNA	1.24854	0.0317521
XLOC_107535	TCONS_00011960	linc-MAP7-BP	Reference_lincRNA	1.27078	0.0119327
XLOC_055861	FPKM1_group_13473_transcript_1	FPKM1_group_13473_transcript_1	Reference_lincRNA	1.27855	0.0340707
XLOC_065349	No_ID_in_the_reference	No_name_in_the_reference	New_lincRNA	1.28277	0.0218041
XLOC_009409	FPKM1_group_1707_transcript_1	FPKM1_group_1707_transcript_1	Reference_lincRNA	1.28807	0.00251056
XLOC_050510	ENST00000577807.1	RP11-599B13.3	Reference_lincRNA	1.30123	0.00109224
XLOC_020665	ENST00000534540.1	MIR210HG	Reference_lincRNA	1.30284	0.0164104
XLOC_026393	No_ID_in_the_reference	No_name_in_the_reference	New_lincRNA	1.30351	0.0153819
XLOC_066180	ENST00000568571.1	RP11-469M7.1	Reference_lincRNA	1.30571	0.022029
XLOC_001376	No_ID_in_the_reference	No_name_in_the_reference	New_lincRNA	1.30984	0.00134375
XLOC_045172	ENST00000568297.1	RP11-386M24.6	Reference_lincRNA	1.31174	0.00112649
XLOC_129270	FPKM1_group_33222_transcript_2	FPKM1_group_33222_transcript_2	Reference_lincRNA	1.31929	0.00734795
XLOC_025091	FPKM1_group_5589_transcript_2	FPKM1_group_5589_transcript_2	Reference_lincRNA	1.32256	0.00102516
XLOC_070979	No_ID_in_the_reference	No_name_in_the_reference	New_lincRNA	1.32543	0.00985099
XLOC_085906	FPKM1_group_20767_transcript_1	FPKM1_group_20767_transcript_1	Reference_lincRNA	1.32866	0.0168259
XLOC_125648	No_ID_in_the_reference	No_name_in_the_reference	New_lincRNA	1.32902	0.0191089
XLOC_128473	FPKM1_group_32985_transcript_1	FPKM1_group_32985_transcript_1	Reference_lincRNA	1.33796	0.0472612
XLOC_026392	No_ID_in_the_reference	No_name_in_the_reference	New_lincRNA	1.33991	0.0130204
XLOC_081910	FPKM1_group_20428_transcript_2	FPKM1_group_20428_transcript_2	Reference_lincRNA	1.34156	0.0145893
XLOC_011438	No_ID_in_the_reference	No_name_in_the_reference	New_lincRNA	1.34174	0.0466652
XLOC_043654	ENST00000560518.1	RP11-430B1.2	Reference_lincRNA	1.34311	0.0267416
XLOC_001377	No_ID_in_the_reference	No_name_in_the_reference	New_lincRNA	1.34321	0.035959
XLOC_061932	No_ID_in_the_reference	No_name_in_the_reference	New_lincRNA	1.35009	0.000205516
XLOC_060764	FPKM1_group_15026_transcript_1	FPKM1_group_15026_transcript_1	Reference_lincRNA	1.35502	0.0250688
XLOC_025382	TCONS_00020287	linc-PLEKHG6-2	Reference_lincRNA	1.36115	0.0423739
XLOC_035395	FPKM1_group_8314_transcript_2	FPKM1_group_8314_transcript_2	Reference_lincRNA	1.36164	0.00247814
XLOC_065882	FPKM1_group_17769_transcript_5	FPKM1_group_17769_transcript_5	Reference_lincRNA	1.36376	0.00197136
XLOC_094668	FPKM1_group_23310_transcript_1	FPKM1_group_23310_transcript_1	Reference_lincRNA	1.36399	0.0443788
XLOC_131186	No_ID_in_the_reference	No_name_in_the_reference	New_lincRNA	1.36728	0.0261978
XLOC_074809	TCONS_00004641	linc-DTYMK-3	Reference_lincRNA	1.36801	0.000212341
XLOC_135111	FPKM1_group_34739_transcript_1	FPKM1_group_34739_transcript_1	Reference_lincRNA	1.37488	0.000102803
XLOC_125950	No_ID_in_the_reference	No_name_in_the_reference	New_lincRNA	1.37854	0.0421528
XLOC_072778	FPKM1_group_17765_transcript_5	FPKM1_group_17765_transcript_5	Reference_lincRNA	1.37953	0.00541246
XLOC_046918	FPKM1_group_11814_transcript_4	FPKM1_group_11814_transcript_4	Reference_lincRNA	1.38897	0.000279673
XLOC_091714	No_ID_in_the_reference	No_name_in_the_reference	New_lincRNA	1.39795	0.00225869
XLOC_079024	No_ID_in_the_reference	No_name_in_the_reference	New_lincRNA	1.40157	0.0335548
XLOC_024998	FPKM1_group_5583_transcript_1	FPKM1_group_5583_transcript_1	Reference_lincRNA	1.41119	0.00443567
XLOC_011407	No_ID_in_the_reference	No_name_in_the_reference	New_lincRNA	1.414	0.0398328
XLOC_020346	No_ID_in_the_reference	No_name_in_the_reference	New_lincRNA	1.4209	0.0330446
XLOC_061964	No_ID_in_the_reference	No_name_in_the_reference	New_lincRNA	1.42485	0.0199909
XLOC_132540	No_ID_in_the_reference	No_name_in_the_reference	New_lincRNA	1.42546	0.0043902
XLOC_018959	No_ID_in_the_reference	No_name_in_the_reference	New_lincRNA	1.42573	8.64e-05
XLOC_071280	FPKM1_group_17192_transcript_2	FPKM1_group_17192_transcript_2	Reference_lincRNA	1.42612	0.0366022
XLOC_011449	No_ID_in_the_reference	No_name_in_the_reference	New_lincRNA	1.42647	0.0096735
XLOC_131185	FPKM1_group_34018_transcript_1	FPKM1_group_34018_transcript_1	Reference_lincRNA	1.4272	0.00112272
XLOC_018052	No_ID_in_the_reference	No_name_in_the_reference	New_lincRNA	1.42778	0.00746215
XLOC_094584	No_ID_in_the_reference	No_name_in_the_reference	New_lincRNA	1.42963	0.00104531
XLOC_099295	FPKM1_group_25883_transcript_3	FPKM1_group_25883_transcript_3	Reference_lincRNA	1.43106	0.000276171
XLOC_017863	No_ID_in_the_reference	No_name_in_the_reference	New_lincRNA	1.43172	0.0464231
XLOC_024842	No_ID_in_the_reference	No_name_in_the_reference	New_lincRNA	1.43249	0.000915662
XLOC_012244	ENST00000436140.2	RP11-80K21.3	Reference_lincRNA	1.43664	0.00322196
XLOC_018142	No_ID_in_the_reference	No_name_in_the_reference	New_lincRNA	1.43708	0.0205291
XLOC_009410	FPKM1_group_1708_transcript_1	FPKM1_group_1708_transcript_1	Reference_lincRNA	1.43926	0.00103262
XLOC_065589	No_ID_in_the_reference	No_name_in_the_reference	New_lincRNA	1.44192	0.0266757
XLOC_078373	No_ID_in_the_reference	No_name_in_the_reference	New_lincRNA	1.45838	0.00372018
XLOC_003051	FPKM1_group_1592_transcript_11	FPKM1_group_1592_transcript_11	Reference_lincRNA	1.46562	6.04e-05
XLOC_051471	No_ID_in_the_reference	No_name_in_the_reference	New_lincRNA	1.47276	0.0303128
XLOC_111311	FPKM1_group_28335_transcript_3	FPKM1_group_28335_transcript_3	Reference_lincRNA	1.47529	0.00234207
XLOC_060444	No_ID_in_the_reference	No_name_in_the_reference	New_lincRNA	1.47665	0.000405634
XLOC_065891	TU_0120924_0	TU_0120924_0	Reference_lincRNA	1.47843	0.000803552
XLOC_025090	No_ID_in_the_reference	No_name_in_the_reference	New_lincRNA	1.47881	0.00414046
XLOC_056706	ENST00000592021.1	RP11-108P20.1	Reference_lincRNA	1.48214	0.000239187
XLOC_098930	No_ID_in_the_reference	No_name_in_the_reference	New_lincRNA	1.4828	0.0242017
XLOC_102999	No_ID_in_the_reference	No_name_in_the_reference	New_lincRNA	1.48349	0.0292942
XLOC_016128	FPKM1_group_3623_transcript_1	FPKM1_group_3623_transcript_1	Reference_lincRNA	1.48363	0.000148693
XLOC_089940	FPKM1_group_22351_transcript_1	FPKM1_group_22351_transcript_1	Reference_lincRNA	1.48508	0.0415066
XLOC_059673	No_ID_in_the_reference	No_name_in_the_reference	New_lincRNA	1.48609	0.00197212
XLOC_025061	No_ID_in_the_reference	No_name_in_the_reference	New_lincRNA	1.48819	0.00350931
XLOC_011444	No_ID_in_the_reference	No_name_in_the_reference	New_lincRNA	1.50089	0.024869
XLOC_096980	FPKM1_group_24281_transcript_2	FPKM1_group_24281_transcript_2	Reference_lincRNA	1.50116	0.0102568
XLOC_003134	FPKM1_group_1632_transcript_1	FPKM1_group_1632_transcript_1	Reference_lincRNA	1.50152	0.0137478
XLOC_094603	No_ID_in_the_reference	No_name_in_the_reference	New_lincRNA	1.5023	0.00557569
XLOC_125655	No_ID_in_the_reference	No_name_in_the_reference	New_lincRNA	1.50397	0.0246582
XLOC_107272	No_ID_in_the_reference	No_name_in_the_reference	New_lincRNA	1.50681	0.00877726
XLOC_049969	FPKM1_group_12001_transcript_2	FPKM1_group_12001_transcript_2	Reference_lincRNA	1.51602	0.000848211
XLOC_116725	No_ID_in_the_reference	No_name_in_the_reference	New_lincRNA	1.51613	0.0167077
XLOC_118610	No_ID_in_the_reference	No_name_in_the_reference	New_lincRNA	1.51874	0.0106796
XLOC_011448	No_ID_in_the_reference	No_name_in_the_reference	New_lincRNA	1.52531	0.00074498
XLOC_024960	No_ID_in_the_reference	No_name_in_the_reference	New_lincRNA	1.52852	0.00625947
XLOC_012238	No_ID_in_the_reference	No_name_in_the_reference	New_lincRNA	1.53054	0.0255078
XLOC_043658	ENST00000560518.1	RP11-430B1.2	Reference_lincRNA	1.53085	0.00301543
XLOC_113477	No_ID_in_the_reference	No_name_in_the_reference	New_lincRNA	1.531	0.0453805
XLOC_019277	No_ID_in_the_reference	No_name_in_the_reference	New_lincRNA	1.53808	0.00588583
XLOC_107879	ENST00000419196.1	RP1-276N6.2	Reference_lincRNA	1.5405	0.00224857
XLOC_059897	No_ID_in_the_reference	No_name_in_the_reference	New_lincRNA	1.5423	0.00546873
XLOC_008108	No_ID_in_the_reference	No_name_in_the_reference	New_lincRNA	1.54796	0.0136054
XLOC_009385	FPKM1_group_1702_transcript_1	FPKM1_group_1702_transcript_1	Reference_lincRNA	1.56463	0.0123212
XLOC_080800	FPKM1_group_20448_transcript_2	FPKM1_group_20448_transcript_2	Reference_lincRNA	1.58219	0.000358948
XLOC_020372	No_ID_in_the_reference	No_name_in_the_reference	New_lincRNA	1.58244	0.034899
XLOC_010969	No_ID_in_the_reference	No_name_in_the_reference	New_lincRNA	1.58395	0.0370497
XLOC_082031	FPKM1_group_20448_transcript_2	FPKM1_group_20448_transcript_2	Reference_lincRNA	1.58792	0.000308568
XLOC_094586	No_ID_in_the_reference	No_name_in_the_reference	New_lincRNA	1.59074	0.000500778
XLOC_001956	No_ID_in_the_reference	No_name_in_the_reference	New_lincRNA	1.59423	0.000155048
XLOC_009408	FPKM1_group_1709_transcript_1	FPKM1_group_1709_transcript_1	Reference_lincRNA	1.59613	7.2e-06
XLOC_012240	No_ID_in_the_reference	No_name_in_the_reference	New_lincRNA	1.60327	0.0299719
XLOC_018094	No_ID_in_the_reference	No_name_in_the_reference	New_lincRNA	1.60757	0.000758719
XLOC_089799	ENST00000607624.1	RP11-379F4.7	Reference_lincRNA	1.60963	0.000336922
XLOC_134502	FPKM1_group_34533_transcript_1	FPKM1_group_34533_transcript_1	Reference_lincRNA	1.61209	0.0106749
XLOC_011431	No_ID_in_the_reference	No_name_in_the_reference	New_lincRNA	1.61311	0.0293062
XLOC_106169	No_ID_in_the_reference	No_name_in_the_reference	New_lincRNA	1.62034	0.000440813
XLOC_052401	ENST00000362190.1	MIR22HG	Reference_lincRNA	1.62519	3.93e-05
XLOC_041723	TU_0112014_0	TU_0112014_0	Reference_lincRNA	1.6257	3.81e-05
XLOC_011414	No_ID_in_the_reference	No_name_in_the_reference	New_lincRNA	1.62945	0.0047031
XLOC_061692	TCONS_00026908	linc-OR10H4	Reference_lincRNA	1.63322	0.0350325
XLOC_025083	No_ID_in_the_reference	No_name_in_the_reference	New_lincRNA	1.63349	0.00297014
XLOC_020996	No_ID_in_the_reference	No_name_in_the_reference	New_lincRNA	1.63458	0.00463007
XLOC_070981	No_ID_in_the_reference	No_name_in_the_reference	New_lincRNA	1.63464	0.0120755
XLOC_035389	FPKM1_group_8312_transcript_1	FPKM1_group_8312_transcript_1	Reference_lincRNA	1.6357	0.00566015
XLOC_128314	No_ID_in_the_reference	No_name_in_the_reference	New_lincRNA	1.63799	0.00382336
XLOC_009413	FPKM1_group_1711_transcript_2	FPKM1_group_1711_transcript_2	Reference_lincRNA	1.64289	0.0148844
XLOC_009402	No_ID_in_the_reference	No_name_in_the_reference	New_lincRNA	1.65058	0.00339154
XLOC_084906	TCONS_00006254	linc-ZIC1-6	Reference_lincRNA	1.65176	0.000260321
XLOC_011427	No_ID_in_the_reference	No_name_in_the_reference	New_lincRNA	1.65227	0.00267261
XLOC_038290	No_ID_in_the_reference	No_name_in_the_reference	New_lincRNA	1.65417	0.00414875
XLOC_049604	FPKM1_group_11846_transcript_3	FPKM1_group_11846_transcript_3	Reference_lincRNA	1.65418	0.00105807
XLOC_011412	No_ID_in_the_reference	No_name_in_the_reference	New_lincRNA	1.65439	0.00151532
XLOC_011406	No_ID_in_the_reference	No_name_in_the_reference	New_lincRNA	1.65744	0.000484626
XLOC_098929	No_ID_in_the_reference	No_name_in_the_reference	New_lincRNA	1.66346	0.0483666
XLOC_060509	TCONS_00027080	linc-KLK3-1	Reference_lincRNA	1.66597	0.00380697
XLOC_077532	FPKM1_group_19387_transcript_1	FPKM1_group_19387_transcript_1	Reference_lincRNA	1.66761	0.0244246
XLOC_063296	ENST00000596766.1	CTD-2620I22.7	Reference_lincRNA	1.66987	2.07e-05
XLOC_024994	No_ID_in_the_reference	No_name_in_the_reference	New_lincRNA	1.6704	0.00913884
XLOC_118325	No_ID_in_the_reference	No_name_in_the_reference	New_lincRNA	1.67081	0.00618781
XLOC_008717	FPKM1_group_1506_transcript_1	FPKM1_group_1506_transcript_1	Reference_lincRNA	1.67684	0.0279065
XLOC_025003	No_ID_in_the_reference	No_name_in_the_reference	New_lincRNA	1.68005	0.0171321
XLOC_117563	No_ID_in_the_reference	No_name_in_the_reference	New_lincRNA	1.68021	0.0407525
XLOC_094213	FPKM1_group_23106_transcript_2	FPKM1_group_23106_transcript_2	Reference_lincRNA	1.68056	0.000170656
XLOC_063183	ENST00000562076.1	CTD-2568A17.1	Reference_lincRNA	1.68431	0.00903426
XLOC_083015	No_ID_in_the_reference	No_name_in_the_reference	New_lincRNA	1.68781	0.0168944
XLOC_120392	No_ID_in_the_reference	No_name_in_the_reference	New_lincRNA	1.69044	0.0271157
XLOC_011451	No_ID_in_the_reference	No_name_in_the_reference	New_lincRNA	1.69623	0.0434325
XLOC_128311	No_ID_in_the_reference	No_name_in_the_reference	New_lincRNA	1.69739	0.00743787
XLOC_049043	ENST00000569998.1	RP11-142G1.3	Reference_lincRNA	1.69877	5.31e-05
XLOC_020424	No_ID_in_the_reference	No_name_in_the_reference	New_lincRNA	1.70201	0.00865315
XLOC_024927	No_ID_in_the_reference	No_name_in_the_reference	New_lincRNA	1.70396	6.4e-05
XLOC_080824	ENST00000452181.1	RP1-90G24.6	Reference_lincRNA	1.70592	1.08e-06
XLOC_092439	FPKM1_group_23743_transcript_1	FPKM1_group_23743_transcript_1	Reference_lincRNA	1.71101	0.0261666
XLOC_083007	No_ID_in_the_reference	No_name_in_the_reference	New_lincRNA	1.71824	0.0310603
XLOC_009411	FPKM1_group_1708_transcript_2	FPKM1_group_1708_transcript_2	Reference_lincRNA	1.72013	0.000573276
XLOC_068501	No_ID_in_the_reference	No_name_in_the_reference	New_lincRNA	1.72115	0.01848
XLOC_114286	No_ID_in_the_reference	No_name_in_the_reference	New_lincRNA	1.72444	0.00125817
XLOC_118396	ENST00000447430.1	AC016831.7	Reference_lincRNA	1.72572	0.0308305
XLOC_025077	No_ID_in_the_reference	No_name_in_the_reference	New_lincRNA	1.72829	0.0132387
XLOC_086279	FPKM1_group_20882_transcript_4	FPKM1_group_20882_transcript_4	Reference_lincRNA	1.72968	0.000974782
XLOC_029799	No_ID_in_the_reference	No_name_in_the_reference	New_lincRNA	1.73067	0.00649469
XLOC_118402	ENST00000447430.1	AC016831.7	Reference_lincRNA	1.73528	0.00605217
XLOC_027773	No_ID_in_the_reference	No_name_in_the_reference	New_lincRNA	1.7394	0.000436285
XLOC_009412	FPKM1_group_1710_transcript_1	FPKM1_group_1710_transcript_1	Reference_lincRNA	1.74459	6.62e-05
XLOC_079878	FPKM1_group_20125_transcript_1	FPKM1_group_20125_transcript_1	Reference_lincRNA	1.75521	8.15e-05
XLOC_011455	No_ID_in_the_reference	No_name_in_the_reference	New_lincRNA	1.75951	0.000355181
XLOC_011454	No_ID_in_the_reference	No_name_in_the_reference	New_lincRNA	1.76229	0.000667068
XLOC_108899	No_ID_in_the_reference	No_name_in_the_reference	New_lincRNA	1.76261	0.0453956
XLOC_013919	No_ID_in_the_reference	No_name_in_the_reference	New_lincRNA	1.76323	0.00567281
XLOC_003712	No_ID_in_the_reference	No_name_in_the_reference	New_lincRNA	1.76559	0.0126775
XLOC_087598	TU_0039020_0	TU_0039020_0	Reference_lincRNA	1.77336	0.00313553
XLOC_125644	No_ID_in_the_reference	No_name_in_the_reference	New_lincRNA	1.77441	0.0112656
XLOC_065879	FPKM1_group_17768_transcript_1	FPKM1_group_17768_transcript_1	Reference_lincRNA	1.78325	2.1e-05
XLOC_025053	No_ID_in_the_reference	No_name_in_the_reference	New_lincRNA	1.7844	0.000605337
XLOC_080088	No_ID_in_the_reference	No_name_in_the_reference	New_lincRNA	1.78458	0.0356545
XLOC_012221	No_ID_in_the_reference	No_name_in_the_reference	New_lincRNA	1.78481	3.83e-05
XLOC_011416	No_ID_in_the_reference	No_name_in_the_reference	New_lincRNA	1.78547	0.00228647
XLOC_011443	No_ID_in_the_reference	No_name_in_the_reference	New_lincRNA	1.78854	0.00102794
XLOC_056726	ENST00000586383.1	RP11-108P20.2	Reference_lincRNA	1.79168	4.73e-05
XLOC_124831	FPKM1_group_32315_transcript_3	FPKM1_group_32315_transcript_3	Reference_lincRNA	1.79326	0.0102974
XLOC_078690	No_ID_in_the_reference	No_name_in_the_reference	New_lincRNA	1.79566	0.0148151
XLOC_025081	No_ID_in_the_reference	No_name_in_the_reference	New_lincRNA	1.79834	5.77e-05
XLOC_012234	No_ID_in_the_reference	No_name_in_the_reference	New_lincRNA	1.80118	0.000557878
XLOC_081907	TCONS_00029887	linc-RASL10A	Reference_lincRNA	1.80216	0.000622585
XLOC_107274	No_ID_in_the_reference	No_name_in_the_reference	New_lincRNA	1.80378	0.00519636
XLOC_025021	No_ID_in_the_reference	No_name_in_the_reference	New_lincRNA	1.80491	0.00393831
XLOC_046052	No_ID_in_the_reference	No_name_in_the_reference	New_lincRNA	1.80749	0.000797589
XLOC_126294	No_ID_in_the_reference	No_name_in_the_reference	New_lincRNA	1.80986	0.00928409
XLOC_103706	No_ID_in_the_reference	No_name_in_the_reference	New_lincRNA	1.81413	0.0217125
XLOC_009312	No_ID_in_the_reference	No_name_in_the_reference	New_lincRNA	1.81548	0.0145893
XLOC_034198	TCONS_00021991	linc-KCTD4	Reference_lincRNA	1.8263	0.00260049
XLOC_004159	No_ID_in_the_reference	No_name_in_the_reference	New_lincRNA	1.82901	0.000190711
XLOC_106485	No_ID_in_the_reference	No_name_in_the_reference	New_lincRNA	1.82993	0.000874979
XLOC_011433	No_ID_in_the_reference	No_name_in_the_reference	New_lincRNA	1.83483	0.0021078
XLOC_027452	No_ID_in_the_reference	No_name_in_the_reference	New_lincRNA	1.83847	0.0245708
XLOC_100413	No_ID_in_the_reference	No_name_in_the_reference	New_lincRNA	1.83874	0.0122375
XLOC_044781	No_ID_in_the_reference	No_name_in_the_reference	New_lincRNA	1.8463	0.000106052
XLOC_066543	No_ID_in_the_reference	No_name_in_the_reference	New_lincRNA	1.84862	0.0259024
XLOC_012232	No_ID_in_the_reference	No_name_in_the_reference	New_lincRNA	1.854	2.15e-05
XLOC_047316	ENST00000599411.1	RP11-542M13.2	Reference_lincRNA	1.86115	0.00418102
XLOC_027349	No_ID_in_the_reference	No_name_in_the_reference	New_lincRNA	1.8652	0.000931102
XLOC_136324	No_ID_in_the_reference	No_name_in_the_reference	New_lincRNA	1.86546	0.0290843
XLOC_090445	ENST00000595265.1	RP11-145M9.4	Reference_lincRNA	1.86943	6.18e-05
XLOC_037746	FPKM1_group_8498_transcript_1	FPKM1_group_8498_transcript_1	Reference_lincRNA	1.87483	2.85e-08
XLOC_136385	No_ID_in_the_reference	No_name_in_the_reference	New_lincRNA	1.87843	9.28e-05
XLOC_002386	ENST00000610091.1	RP11-417J8.6	Reference_lincRNA	1.87989	0.00804671
XLOC_084254	TCONS_00006925	linc-CCDC54	Reference_lincRNA	1.8817	7.69e-07
XLOC_071291	No_ID_in_the_reference	No_name_in_the_reference	New_lincRNA	1.88387	0.010436
XLOC_025035	No_ID_in_the_reference	No_name_in_the_reference	New_lincRNA	1.8855	0.00013525
XLOC_003487	ENST00000457321.1	RP5-1011O1.3	Reference_lincRNA	1.88713	0.018854
XLOC_001240	FPKM1_group_475_transcript_1	FPKM1_group_475_transcript_1	Reference_lincRNA	1.88732	0.00880558
XLOC_003052	FPKM1_group_1592_transcript_7	FPKM1_group_1592_transcript_7	Reference_lincRNA	1.89322	0.0223408
XLOC_025084	No_ID_in_the_reference	No_name_in_the_reference	New_lincRNA	1.89728	3.71e-07
XLOC_092013	No_ID_in_the_reference	No_name_in_the_reference	New_lincRNA	1.89977	0.00754961
XLOC_024956	No_ID_in_the_reference	No_name_in_the_reference	New_lincRNA	1.90275	0.00132092
XLOC_024974	No_ID_in_the_reference	No_name_in_the_reference	New_lincRNA	1.90461	0.00458398
XLOC_071289	No_ID_in_the_reference	No_name_in_the_reference	New_lincRNA	1.9053	0.00060997
XLOC_022977	No_ID_in_the_reference	No_name_in_the_reference	New_lincRNA	1.90868	0.0039387
XLOC_118404	ENST00000447430.1	AC016831.7	Reference_lincRNA	1.91775	0.04447
XLOC_024992	No_ID_in_the_reference	No_name_in_the_reference	New_lincRNA	1.92058	0.00259471
XLOC_022523	FPKM1_group_4671_transcript_1	FPKM1_group_4671_transcript_1	Reference_lincRNA	1.9211	0.00455217
XLOC_025088	No_ID_in_the_reference	No_name_in_the_reference	New_lincRNA	1.92697	4.9e-07
XLOC_025010	No_ID_in_the_reference	No_name_in_the_reference	New_lincRNA	1.93119	0.000130103
XLOC_066233	TU_0121655_0	TU_0121655_0	Reference_lincRNA	1.93165	0.0187868
XLOC_025056	No_ID_in_the_reference	No_name_in_the_reference	New_lincRNA	1.93598	0.000135958
XLOC_075775	No_ID_in_the_reference	No_name_in_the_reference	New_lincRNA	1.94381	0.0162896
XLOC_011410	No_ID_in_the_reference	No_name_in_the_reference	New_lincRNA	1.94641	0.0278137
XLOC_078375	No_ID_in_the_reference	No_name_in_the_reference	New_lincRNA	1.94884	1.06e-09
XLOC_025055	No_ID_in_the_reference	No_name_in_the_reference	New_lincRNA	1.95677	0.00105113
XLOC_025070	No_ID_in_the_reference	No_name_in_the_reference	New_lincRNA	1.95684	5.56e-05
XLOC_011458	No_ID_in_the_reference	No_name_in_the_reference	New_lincRNA	1.96437	0.000128985
XLOC_025075	FPKM1_group_5587_transcript_3	FPKM1_group_5587_transcript_3	Reference_lincRNA	1.96518	6.86e-05
XLOC_049670	FPKM1_group_11868_transcript_6	FPKM1_group_11868_transcript_6	Reference_lincRNA	1.96969	0.0340968
XLOC_025085	No_ID_in_the_reference	No_name_in_the_reference	New_lincRNA	1.97662	1.43e-07
XLOC_136331	No_ID_in_the_reference	No_name_in_the_reference	New_lincRNA	1.97711	0.040596
XLOC_075774	No_ID_in_the_reference	No_name_in_the_reference	New_lincRNA	1.98091	4.72e-06
XLOC_134539	No_ID_in_the_reference	No_name_in_the_reference	New_lincRNA	1.98223	0.0131695
XLOC_107263	No_ID_in_the_reference	No_name_in_the_reference	New_lincRNA	1.98481	0.0120753
XLOC_100416	No_ID_in_the_reference	No_name_in_the_reference	New_lincRNA	1.98497	0.00318674
XLOC_136353	No_ID_in_the_reference	No_name_in_the_reference	New_lincRNA	1.99842	0.0443788
XLOC_009053	FPKM1_group_1591_transcript_1	FPKM1_group_1591_transcript_1	Reference_lincRNA	2.00608	0.00452853
XLOC_136369	No_ID_in_the_reference	No_name_in_the_reference	New_lincRNA	2.01423	0.00144649
XLOC_025089	No_ID_in_the_reference	No_name_in_the_reference	New_lincRNA	2.01734	6.86e-09
XLOC_025078	No_ID_in_the_reference	No_name_in_the_reference	New_lincRNA	2.02769	5.82e-07
XLOC_037690	No_ID_in_the_reference	No_name_in_the_reference	New_lincRNA	2.02848	0.0243044
XLOC_066715	FPKM1_group_18590_transcript_1	FPKM1_group_18590_transcript_1	Reference_lincRNA	2.03229	0.000695369
XLOC_025087	No_ID_in_the_reference	No_name_in_the_reference	New_lincRNA	2.04421	4.32e-09
XLOC_059397	TCONS_00026909	linc-OR10H4	Reference_lincRNA	2.04559	0.000246584
XLOC_051693	No_ID_in_the_reference	No_name_in_the_reference	New_lincRNA	2.05816	0.0133916
XLOC_025036	No_ID_in_the_reference	No_name_in_the_reference	New_lincRNA	2.05935	0.000438442
XLOC_025072	FPKM1_group_5586_transcript_1	FPKM1_group_5586_transcript_1	Reference_lincRNA	2.06049	3.97e-07
XLOC_012217	No_ID_in_the_reference	No_name_in_the_reference	New_lincRNA	2.06235	0.00144722
XLOC_015407	FPKM1_group_3346_transcript_3	FPKM1_group_3346_transcript_3	Reference_lincRNA	2.07741	0.00932643
XLOC_132350	TCONS_00017518	linc-NAP1L2-3	Reference_lincRNA	2.07992	5.7e-06
XLOC_025076	No_ID_in_the_reference	No_name_in_the_reference	New_lincRNA	2.08078	2.48e-07
XLOC_085127	ENST00000606185.1	RP11-379F4.6	Reference_lincRNA	2.08147	3.42e-09
XLOC_136304	No_ID_in_the_reference	No_name_in_the_reference	New_lincRNA	2.08523	0.0128456
XLOC_005661	No_ID_in_the_reference	No_name_in_the_reference	New_lincRNA	2.08852	0.0423765
XLOC_071372	FPKM1_group_17220_transcript_2	FPKM1_group_17220_transcript_2	Reference_lincRNA	2.09147	0.00148353
XLOC_129894	No_ID_in_the_reference	No_name_in_the_reference	New_lincRNA	2.0917	0.0453004
XLOC_033175	No_ID_in_the_reference	No_name_in_the_reference	New_lincRNA	2.092	0.012774
XLOC_093078	TU_0050557_0	TU_0050557_0	Reference_lincRNA	2.09641	0.0317458
XLOC_033384	No_ID_in_the_reference	No_name_in_the_reference	New_lincRNA	2.09725	0.00379194
XLOC_012970	No_ID_in_the_reference	No_name_in_the_reference	New_lincRNA	2.10493	0.0473579
XLOC_011441	No_ID_in_the_reference	No_name_in_the_reference	New_lincRNA	2.10787	0.000208476
XLOC_025079	No_ID_in_the_reference	No_name_in_the_reference	New_lincRNA	2.11047	1.69e-07
XLOC_119695	No_ID_in_the_reference	No_name_in_the_reference	New_lincRNA	2.11328	0.0398036
XLOC_015638	FPKM1_group_3445_transcript_1	FPKM1_group_3445_transcript_1	Reference_lincRNA	2.11507	0.0282761
XLOC_122045	No_ID_in_the_reference	No_name_in_the_reference	New_lincRNA	2.11589	0.0421528
XLOC_104783	No_ID_in_the_reference	No_name_in_the_reference	New_lincRNA	2.11763	0.00236524
XLOC_072280	ENST00000425688.1	AC009495.2	Reference_lincRNA	2.11763	0.00236524
XLOC_118393	ENST00000447430.1	AC016831.7	Reference_lincRNA	2.13279	9.44e-05
XLOC_066235	No_ID_in_the_reference	No_name_in_the_reference	New_lincRNA	2.13962	0.0338044
XLOC_014887	FPKM1_group_3173_transcript_3	FPKM1_group_3173_transcript_3	Reference_lincRNA	2.14079	5.52e-05
XLOC_025046	No_ID_in_the_reference	No_name_in_the_reference	New_lincRNA	2.14088	0.0395838
XLOC_136360	No_ID_in_the_reference	No_name_in_the_reference	New_lincRNA	2.15861	0.0031504
XLOC_034408	No_ID_in_the_reference	No_name_in_the_reference	New_lincRNA	2.15895	0.039831
XLOC_118390	ENST00000432045.2	MIR29B1	Reference_lincRNA	2.16649	9.22e-09
XLOC_056727	ENST00000586383.1	RP11-108P20.2	Reference_lincRNA	2.16687	1.04e-05
XLOC_045171	ENST00000554542.1	LINC00930	Reference_lincRNA	2.16765	5.49e-10
XLOC_018994	FPKM1_group_4664_transcript_1	FPKM1_group_4664_transcript_1	Reference_lincRNA	2.16993	5.4e-07
XLOC_080825	ENST00000608926.1	RP1-90G24.11	Reference_lincRNA	2.17793	3.22e-10
XLOC_012226	No_ID_in_the_reference	No_name_in_the_reference	New_lincRNA	2.1782	0.000275276
XLOC_025746	ENST00000538920.1	RP11-582E3.2	Reference_lincRNA	2.18183	0.0168189
XLOC_012220	No_ID_in_the_reference	No_name_in_the_reference	New_lincRNA	2.18187	1.73e-08
XLOC_057886	FPKM1_group_13884_transcript_2	FPKM1_group_13884_transcript_2	Reference_lincRNA	2.18528	0.0485838
XLOC_136367	No_ID_in_the_reference	No_name_in_the_reference	New_lincRNA	2.18627	0.00013035
XLOC_078378	No_ID_in_the_reference	No_name_in_the_reference	New_lincRNA	2.18929	6.36e-12
XLOC_025050	No_ID_in_the_reference	No_name_in_the_reference	New_lincRNA	2.19703	0.00159388
XLOC_012225	No_ID_in_the_reference	No_name_in_the_reference	New_lincRNA	2.19808	2.56e-08
XLOC_011428	No_ID_in_the_reference	No_name_in_the_reference	New_lincRNA	2.20346	1.31e-05
XLOC_025086	No_ID_in_the_reference	No_name_in_the_reference	New_lincRNA	2.20911	1.09e-07
XLOC_118407	ENST00000447430.1	AC016831.7	Reference_lincRNA	2.20928	0.00456651
XLOC_051667	TCONS_00025438	linc-ANKFN1	Reference_lincRNA	2.21019	8.32e-10
XLOC_011436	No_ID_in_the_reference	No_name_in_the_reference	New_lincRNA	2.21324	7.41e-07
XLOC_025044	No_ID_in_the_reference	No_name_in_the_reference	New_lincRNA	2.21798	0.0218599
XLOC_030752	FPKM1_group_6901_transcript_4	FPKM1_group_6901_transcript_4	Reference_lincRNA	2.21818	0.000156775
XLOC_081909	FPKM1_group_20428_transcript_3	FPKM1_group_20428_transcript_3	Reference_lincRNA	2.22006	0.00013274
XLOC_046451	No_ID_in_the_reference	No_name_in_the_reference	New_lincRNA	2.22205	0.000417893
XLOC_025052	No_ID_in_the_reference	No_name_in_the_reference	New_lincRNA	2.22373	1.37e-06
XLOC_024945	No_ID_in_the_reference	No_name_in_the_reference	New_lincRNA	2.22554	0.0240171
XLOC_060608	No_ID_in_the_reference	No_name_in_the_reference	New_lincRNA	2.22645	5.9e-07
XLOC_048172	TCONS_00024591	linc-CPPED1-5	Reference_lincRNA	2.22722	2.55e-05
XLOC_118418	FPKM1_group_30396_transcript_3	FPKM1_group_30396_transcript_3	Reference_lincRNA	2.22785	6.61e-06
XLOC_039958	No_ID_in_the_reference	No_name_in_the_reference	New_lincRNA	2.22887	0.0210826
XLOC_081671	FPKM1_group_20331_transcript_1	FPKM1_group_20331_transcript_1	Reference_lincRNA	2.23035	2.07e-05
XLOC_118401	ENST00000447430.1	AC016831.7	Reference_lincRNA	2.23306	0.0012418
XLOC_025047	No_ID_in_the_reference	No_name_in_the_reference	New_lincRNA	2.25683	4.34e-06
XLOC_114391	FPKM1_group_30396_transcript_4	FPKM1_group_30396_transcript_4	Reference_lincRNA	2.25769	2.99e-09
XLOC_003424	No_ID_in_the_reference	No_name_in_the_reference	New_lincRNA	2.25789	0.0289426
XLOC_003711	No_ID_in_the_reference	No_name_in_the_reference	New_lincRNA	2.26522	0.0416349
XLOC_025026	No_ID_in_the_reference	No_name_in_the_reference	New_lincRNA	2.28197	0.000164727
XLOC_049964	No_ID_in_the_reference	No_name_in_the_reference	New_lincRNA	2.28678	0.00124951
XLOC_136358	No_ID_in_the_reference	No_name_in_the_reference	New_lincRNA	2.28873	9.35e-05
XLOC_072511	No_ID_in_the_reference	No_name_in_the_reference	New_lincRNA	2.29006	0.00694474
XLOC_066231	TU_0121655_0	TU_0121655_0	Reference_lincRNA	2.29058	0.00104531
XLOC_035391	FPKM1_group_8313_transcript_1	FPKM1_group_8313_transcript_1	Reference_lincRNA	2.29388	2.25e-05
XLOC_071281	FPKM1_group_17193_transcript_1	FPKM1_group_17193_transcript_1	Reference_lincRNA	2.29424	0.000310011
XLOC_109895	No_ID_in_the_reference	No_name_in_the_reference	New_lincRNA	2.29707	0.000289937
XLOC_124470	No_ID_in_the_reference	No_name_in_the_reference	New_lincRNA	2.30485	0.0131866
XLOC_065325	TCONS_00003872	linc-GPR148-2	Reference_lincRNA	2.31367	5.72e-10
XLOC_118601	No_ID_in_the_reference	No_name_in_the_reference	New_lincRNA	2.31651	0.0127089
XLOC_094622	No_ID_in_the_reference	No_name_in_the_reference	New_lincRNA	2.32305	0.0271462
XLOC_136290	No_ID_in_the_reference	No_name_in_the_reference	New_lincRNA	2.32345	0.00967644
XLOC_025042	No_ID_in_the_reference	No_name_in_the_reference	New_lincRNA	2.32607	0.000689583
XLOC_025048	No_ID_in_the_reference	No_name_in_the_reference	New_lincRNA	2.32905	6.76e-08
XLOC_015202	No_ID_in_the_reference	No_name_in_the_reference	New_lincRNA	2.33159	1.42e-08
XLOC_118395	ENST00000447430.1	AC016831.7	Reference_lincRNA	2.33175	1.66e-09
XLOC_125221	No_ID_in_the_reference	No_name_in_the_reference	New_lincRNA	2.33727	0.0102974
XLOC_134542	No_ID_in_the_reference	No_name_in_the_reference	New_lincRNA	2.34153	0.0223063
XLOC_072338	No_ID_in_the_reference	No_name_in_the_reference	New_lincRNA	2.34551	0.0241014
XLOC_122273	FPKM1_group_31119_transcript_1	FPKM1_group_31119_transcript_1	Reference_lincRNA	2.34551	0.0241014
XLOC_134544	No_ID_in_the_reference	No_name_in_the_reference	New_lincRNA	2.34635	2.89e-08
XLOC_022921	FPKM1_group_4789_transcript_2	FPKM1_group_4789_transcript_2	Reference_lincRNA	2.36014	5.07e-06
XLOC_074854	No_ID_in_the_reference	No_name_in_the_reference	New_lincRNA	2.36489	3.13e-05
XLOC_096876	ENST00000509497.1	RP11-223C24.1	Reference_lincRNA	2.37245	0.00110007
XLOC_123793	No_ID_in_the_reference	No_name_in_the_reference	New_lincRNA	2.37315	0.0352176
XLOC_118410	ENST00000447430.1	AC016831.7	Reference_lincRNA	2.37355	9.74e-06
XLOC_136345	No_ID_in_the_reference	No_name_in_the_reference	New_lincRNA	2.37903	0.00181555
XLOC_025001	No_ID_in_the_reference	No_name_in_the_reference	New_lincRNA	2.38184	6.84e-08
XLOC_025071	No_ID_in_the_reference	No_name_in_the_reference	New_lincRNA	2.38651	1.47e-07
XLOC_009056	FPKM1_group_1592_transcript_1	FPKM1_group_1592_transcript_1	Reference_lincRNA	2.39186	7.55e-05
XLOC_049942	TU_0054538_0	TU_0054538_0	Reference_lincRNA	2.39453	0.0248336
XLOC_136332	No_ID_in_the_reference	No_name_in_the_reference	New_lincRNA	2.39764	1.4e-05
XLOC_019910	No_ID_in_the_reference	No_name_in_the_reference	New_lincRNA	2.39994	0.00102156
XLOC_049864	FPKM1_group_11966_transcript_1	FPKM1_group_11966_transcript_1	Reference_lincRNA	2.40357	0.0188084
XLOC_033069	FPKM1_group_8312_transcript_3	FPKM1_group_8312_transcript_3	Reference_lincRNA	2.40504	1.14e-05
XLOC_028644	FPKM1_group_5966_transcript_2	FPKM1_group_5966_transcript_2	Reference_lincRNA	2.40854	0.00161213
XLOC_136338	No_ID_in_the_reference	No_name_in_the_reference	New_lincRNA	2.41196	0.0384073
XLOC_010362	No_ID_in_the_reference	No_name_in_the_reference	New_lincRNA	2.41981	0.00358478
XLOC_118412	ENST00000447430.1	AC016831.7	Reference_lincRNA	2.42611	1.84e-06
XLOC_083022	No_ID_in_the_reference	No_name_in_the_reference	New_lincRNA	2.43187	0.0432417
XLOC_118413	ENST00000447430.1	AC016831.7	Reference_lincRNA	2.43322	6.04e-05
XLOC_035875	ENST00000548416.1	CTD-2314B22.1	Reference_lincRNA	2.4374	1.24e-05
XLOC_104775	No_ID_in_the_reference	No_name_in_the_reference	New_lincRNA	2.4381	0.000126291
XLOC_025031	No_ID_in_the_reference	No_name_in_the_reference	New_lincRNA	2.43866	0.00164115
XLOC_109994	FPKM1_group_27695_transcript_1	FPKM1_group_27695_transcript_1	Reference_lincRNA	2.44014	1.31e-05
XLOC_118417	FPKM1_group_30395_transcript_1	FPKM1_group_30395_transcript_1	Reference_lincRNA	2.44593	2.42e-05
XLOC_098005	No_ID_in_the_reference	No_name_in_the_reference	New_lincRNA	2.45171	0.000134908
XLOC_063736	No_ID_in_the_reference	No_name_in_the_reference	New_lincRNA	2.45732	0.0489085
XLOC_000296	No_ID_in_the_reference	No_name_in_the_reference	New_lincRNA	2.45732	0.0489085
XLOC_071290	No_ID_in_the_reference	No_name_in_the_reference	New_lincRNA	2.47447	1.6e-05
XLOC_023933	FPKM1_group_5184_transcript_3	FPKM1_group_5184_transcript_3	Reference_lincRNA	2.47877	0.000591949
XLOC_049920	FPKM1_group_11993_transcript_1	FPKM1_group_11993_transcript_1	Reference_lincRNA	2.48046	8.97e-11
XLOC_016044	FPKM1_group_3586_transcript_1	FPKM1_group_3586_transcript_1	Reference_lincRNA	2.48191	0.000556833
XLOC_081348	No_ID_in_the_reference	No_name_in_the_reference	New_lincRNA	2.48328	0.0407786
XLOC_052727	No_ID_in_the_reference	No_name_in_the_reference	New_lincRNA	2.48349	0.0201418
XLOC_122210	FPKM1_group_31090_transcript_1	FPKM1_group_31090_transcript_1	Reference_lincRNA	2.48878	0.028758
XLOC_127367	ENST00000416242.1	RP11-143M1.4	Reference_lincRNA	2.49126	0.000325185
XLOC_136293	No_ID_in_the_reference	No_name_in_the_reference	New_lincRNA	2.49192	0.0279347
XLOC_049641	TCONS_00024252	linc-PSMD7-10	Reference_lincRNA	2.49332	0.0204055
XLOC_114389	ENST00000608412.1	RP11-138A9.2	Reference_lincRNA	2.49554	5.07e-12
XLOC_136306	No_ID_in_the_reference	No_name_in_the_reference	New_lincRNA	2.50742	0.0315884
XLOC_005678	FPKM1_group_406_transcript_2	FPKM1_group_406_transcript_2	Reference_lincRNA	2.50918	9.29e-09
XLOC_007596	No_ID_in_the_reference	No_name_in_the_reference	New_lincRNA	2.5102	0.0144161
XLOC_091724	No_ID_in_the_reference	No_name_in_the_reference	New_lincRNA	2.51892	4.03e-05
XLOC_136395	No_ID_in_the_reference	No_name_in_the_reference	New_lincRNA	2.52613	0.0079162
XLOC_094513	TU_0047312_0	TU_0047312_0	Reference_lincRNA	2.52817	6.04e-11
XLOC_066717	No_ID_in_the_reference	No_name_in_the_reference	New_lincRNA	2.52893	0.0110342
XLOC_012965	No_ID_in_the_reference	No_name_in_the_reference	New_lincRNA	2.53114	0.026298
XLOC_136308	No_ID_in_the_reference	No_name_in_the_reference	New_lincRNA	2.53431	0.00810941
XLOC_118414	ENST00000447430.1	AC016831.7	Reference_lincRNA	2.54224	1.4e-09
XLOC_100415	No_ID_in_the_reference	No_name_in_the_reference	New_lincRNA	2.54298	0.00441386
XLOC_025027	No_ID_in_the_reference	No_name_in_the_reference	New_lincRNA	2.54377	9.49e-07
XLOC_024954	No_ID_in_the_reference	No_name_in_the_reference	New_lincRNA	2.55512	2.81e-10
XLOC_049960	No_ID_in_the_reference	No_name_in_the_reference	New_lincRNA	2.55555	0.0354759
XLOC_136380	No_ID_in_the_reference	No_name_in_the_reference	New_lincRNA	2.55728	7.35e-06
XLOC_019279	FPKM1_group_4789_transcript_2	FPKM1_group_4789_transcript_2	Reference_lincRNA	2.55742	9.13e-09
XLOC_034196	No_ID_in_the_reference	No_name_in_the_reference	New_lincRNA	2.56448	2.82e-05
XLOC_118399	ENST00000447430.1	AC016831.7	Reference_lincRNA	2.5674	5.18e-07
XLOC_017659	No_ID_in_the_reference	No_name_in_the_reference	New_lincRNA	2.57058	0.0112372
XLOC_118391	ENST00000447430.1	AC016831.7	Reference_lincRNA	2.58184	0.00126629
XLOC_033223	TCONS_00021905	linc-ARHGEF7-2	Reference_lincRNA	2.58222	1.53e-08
XLOC_018273	No_ID_in_the_reference	No_name_in_the_reference	New_lincRNA	2.58685	0.00301342
XLOC_049927	FPKM1_group_11995_transcript_2	FPKM1_group_11995_transcript_2	Reference_lincRNA	2.58815	0.00337096
XLOC_022211	No_ID_in_the_reference	No_name_in_the_reference	New_lincRNA	2.59042	0.0430821
XLOC_104779	No_ID_in_the_reference	No_name_in_the_reference	New_lincRNA	2.59088	0.000288553
XLOC_136305	No_ID_in_the_reference	No_name_in_the_reference	New_lincRNA	2.59419	3.34e-05
XLOC_055186	No_ID_in_the_reference	No_name_in_the_reference	New_lincRNA	2.60227	0.0392114
XLOC_137820	No_ID_in_the_reference	No_name_in_the_reference	New_lincRNA	2.60227	0.0392114
XLOC_035701	No_ID_in_the_reference	No_name_in_the_reference	New_lincRNA	2.60227	0.0392114
XLOC_136292	No_ID_in_the_reference	No_name_in_the_reference	New_lincRNA	2.60419	0.00785263
XLOC_012219	No_ID_in_the_reference	No_name_in_the_reference	New_lincRNA	2.61466	2.61e-07
XLOC_121896	ENST00000519803.1	RP11-1105O14.1	Reference_lincRNA	2.61491	0.002058
XLOC_001119	FPKM1_group_406_transcript_2	FPKM1_group_406_transcript_2	Reference_lincRNA	2.6151	2.81e-10
XLOC_023932	FPKM1_group_5184_transcript_2	FPKM1_group_5184_transcript_2	Reference_lincRNA	2.61673	0.000231727
XLOC_103915	No_ID_in_the_reference	No_name_in_the_reference	New_lincRNA	2.62093	0.0106249
XLOC_010454	No_ID_in_the_reference	No_name_in_the_reference	New_lincRNA	2.62361	0.0104682
XLOC_136348	No_ID_in_the_reference	No_name_in_the_reference	New_lincRNA	2.63351	0.00127694
XLOC_114187	TCONS_00013568	linc-FOXP2-2	Reference_lincRNA	2.63572	2.11e-07
XLOC_019848	No_ID_in_the_reference	No_name_in_the_reference	New_lincRNA	2.6428	0.0449122
XLOC_082818	No_ID_in_the_reference	No_name_in_the_reference	New_lincRNA	2.6428	0.0449122
XLOC_058005	No_ID_in_the_reference	No_name_in_the_reference	New_lincRNA	2.6428	0.0449122
XLOC_010363	No_ID_in_the_reference	No_name_in_the_reference	New_lincRNA	2.6428	0.0449122
XLOC_071287	FPKM1_group_17197_transcript_4	FPKM1_group_17197_transcript_4	Reference_lincRNA	2.64543	2.9e-12
XLOC_025683	No_ID_in_the_reference	No_name_in_the_reference	New_lincRNA	2.64811	0.0255078
XLOC_118392	ENST00000447430.1	AC016831.7	Reference_lincRNA	2.65424	0.000355833
XLOC_118403	ENST00000447430.1	AC016831.7	Reference_lincRNA	2.6584	1.22e-05
XLOC_109896	No_ID_in_the_reference	No_name_in_the_reference	New_lincRNA	2.66348	5.64e-05
XLOC_136350	No_ID_in_the_reference	No_name_in_the_reference	New_lincRNA	2.67524	0.00811696
XLOC_003141	No_ID_in_the_reference	No_name_in_the_reference	New_lincRNA	2.68638	0.00172913
XLOC_089724	No_ID_in_the_reference	No_name_in_the_reference	New_lincRNA	2.68694	0.0407002
XLOC_112876	No_ID_in_the_reference	No_name_in_the_reference	New_lincRNA	2.68694	0.0407002
XLOC_034197	No_ID_in_the_reference	No_name_in_the_reference	New_lincRNA	2.68858	1.17e-05
XLOC_125496	No_ID_in_the_reference	No_name_in_the_reference	New_lincRNA	2.69863	0.0305171
XLOC_118406	ENST00000447430.1	AC016831.7	Reference_lincRNA	2.7046	2.46e-07
XLOC_118405	ENST00000447430.1	AC016831.7	Reference_lincRNA	2.70554	0.000136219
XLOC_118409	ENST00000447430.1	AC016831.7	Reference_lincRNA	2.70633	9.44e-05
XLOC_096875	ENST00000509497.1	RP11-223C24.1	Reference_lincRNA	2.71111	3.42e-10
XLOC_025057	No_ID_in_the_reference	No_name_in_the_reference	New_lincRNA	2.71718	0.000373015
XLOC_089356	FPKM1_group_22103_transcript_3	FPKM1_group_22103_transcript_3	Reference_lincRNA	2.71865	2.76e-16
XLOC_097608	FPKM1_group_24546_transcript_1	FPKM1_group_24546_transcript_1	Reference_lincRNA	2.72879	0.00487773
XLOC_072335	No_ID_in_the_reference	No_name_in_the_reference	New_lincRNA	2.73002	6.4e-08
XLOC_054099	No_ID_in_the_reference	No_name_in_the_reference	New_lincRNA	2.73588	0.00104531
XLOC_070400	FPKM1_group_16756_transcript_1	FPKM1_group_16756_transcript_1	Reference_lincRNA	2.73601	0.00311233
XLOC_123790	No_ID_in_the_reference	No_name_in_the_reference	New_lincRNA	2.73695	0.00159363
XLOC_127689	ENST00000427161.1	RP11-87N24.3	Reference_lincRNA	2.73746	0.00488393
XLOC_037742	ENST00000548109.1	RP11-146E13.4	Reference_lincRNA	2.73925	0.00882246
XLOC_098763	TCONS_00009976	linc-NDUFAF2-3	Reference_lincRNA	2.75757	6.79e-12
XLOC_123374	ENST00000607017.1	RP11-92K15.3	Reference_lincRNA	2.76513	1.52e-11
XLOC_013910	No_ID_in_the_reference	No_name_in_the_reference	New_lincRNA	2.7711	0.0307548
XLOC_071370	FPKM1_group_17219_transcript_1	FPKM1_group_17219_transcript_1	Reference_lincRNA	2.78123	1.29e-06
XLOC_096880	ENST00000509497.1	RP11-223C24.1	Reference_lincRNA	2.78755	2.5e-12
XLOC_005663	No_ID_in_the_reference	No_name_in_the_reference	New_lincRNA	2.78823	0.000538658
XLOC_127365	No_ID_in_the_reference	No_name_in_the_reference	New_lincRNA	2.78826	0.0144128
XLOC_102180	No_ID_in_the_reference	No_name_in_the_reference	New_lincRNA	2.79476	0.00101422
XLOC_136391	No_ID_in_the_reference	No_name_in_the_reference	New_lincRNA	2.80213	1.45e-05
XLOC_134869	No_ID_in_the_reference	No_name_in_the_reference	New_lincRNA	2.80306	0.00207493
XLOC_136312	No_ID_in_the_reference	No_name_in_the_reference	New_lincRNA	2.80306	0.00207493
XLOC_007396	FPKM1_group_1072_transcript_1	FPKM1_group_1072_transcript_1	Reference_lincRNA	2.80688	4.92e-07
XLOC_120682	No_ID_in_the_reference	No_name_in_the_reference	New_lincRNA	2.81403	0.0276857
XLOC_002820	No_ID_in_the_reference	No_name_in_the_reference	New_lincRNA	2.82454	0.000681956
XLOC_014506	No_ID_in_the_reference	No_name_in_the_reference	New_lincRNA	2.82956	0.0340968
XLOC_134875	No_ID_in_the_reference	No_name_in_the_reference	New_lincRNA	2.82956	0.0340968
XLOC_054086	No_ID_in_the_reference	No_name_in_the_reference	New_lincRNA	2.83087	0.00253356
XLOC_061901	No_ID_in_the_reference	No_name_in_the_reference	New_lincRNA	2.84217	1.6e-18
XLOC_036387	No_ID_in_the_reference	No_name_in_the_reference	New_lincRNA	2.85186	3.58e-10
XLOC_121897	ENST00000519803.1	RP11-1105O14.1	Reference_lincRNA	2.85356	6.1e-06
XLOC_118400	ENST00000447430.1	AC016831.7	Reference_lincRNA	2.85956	3.01e-11
XLOC_120176	ENST00000518536.1	RP11-648L3.2	Reference_lincRNA	2.86264	8.64e-05
XLOC_136357	No_ID_in_the_reference	No_name_in_the_reference	New_lincRNA	2.8637	2.26e-13
XLOC_024928	No_ID_in_the_reference	No_name_in_the_reference	New_lincRNA	2.87066	0.00477012
XLOC_134872	No_ID_in_the_reference	No_name_in_the_reference	New_lincRNA	2.87895	2.1e-06
XLOC_012227	No_ID_in_the_reference	No_name_in_the_reference	New_lincRNA	2.90397	3.3e-18
XLOC_136356	No_ID_in_the_reference	No_name_in_the_reference	New_lincRNA	2.91657	4.63e-06
XLOC_109892	No_ID_in_the_reference	No_name_in_the_reference	New_lincRNA	2.91784	0.00344936
XLOC_070403	No_ID_in_the_reference	No_name_in_the_reference	New_lincRNA	2.92663	0.00665417
XLOC_118411	ENST00000447430.1	AC016831.7	Reference_lincRNA	2.93343	6.77e-05
XLOC_011430	No_ID_in_the_reference	No_name_in_the_reference	New_lincRNA	2.93632	1.47e-07
XLOC_102182	No_ID_in_the_reference	No_name_in_the_reference	New_lincRNA	2.9504	0.00856587
XLOC_085493	No_ID_in_the_reference	No_name_in_the_reference	New_lincRNA	2.96915	2.22e-08
XLOC_007593	No_ID_in_the_reference	No_name_in_the_reference	New_lincRNA	2.96996	0.000218208
XLOC_071671	No_ID_in_the_reference	No_name_in_the_reference	New_lincRNA	2.98481	0.0218599
XLOC_083208	No_ID_in_the_reference	No_name_in_the_reference	New_lincRNA	2.98481	0.0218599
XLOC_033927	No_ID_in_the_reference	No_name_in_the_reference	New_lincRNA	2.98544	0.0106667
XLOC_136344	No_ID_in_the_reference	No_name_in_the_reference	New_lincRNA	3.0011	0.0142001
XLOC_001120	No_ID_in_the_reference	No_name_in_the_reference	New_lincRNA	3.01889	5.26e-09
XLOC_079236	FPKM1_group_19872_transcript_1	FPKM1_group_19872_transcript_1	Reference_lincRNA	3.02907	5.26e-11
XLOC_062279	TCONS_00027301	linc-ANKRD27	Reference_lincRNA	3.03036	6.12e-15
XLOC_096873	ENST00000509497.1	RP11-223C24.1	Reference_lincRNA	3.03537	1.44e-09
XLOC_096877	ENST00000509497.1	RP11-223C24.1	Reference_lincRNA	3.04764	1.69e-19
XLOC_077950	No_ID_in_the_reference	No_name_in_the_reference	New_lincRNA	3.04847	0.000408996
XLOC_136366	No_ID_in_the_reference	No_name_in_the_reference	New_lincRNA	3.05052	0.00357251
XLOC_049921	No_ID_in_the_reference	No_name_in_the_reference	New_lincRNA	3.05571	8.42e-13
XLOC_066716	No_ID_in_the_reference	No_name_in_the_reference	New_lincRNA	3.06612	4.8e-08
XLOC_066553	No_ID_in_the_reference	No_name_in_the_reference	New_lincRNA	3.07054	0.00744719
XLOC_071286	FPKM1_group_17195_transcript_1	FPKM1_group_17195_transcript_1	Reference_lincRNA	3.07868	0.000829844
XLOC_019839	TCONS_00019441	linc-CCDC67	Reference_lincRNA	3.084	4.53e-06
XLOC_080038	FPKM1_group_20176_transcript_1	FPKM1_group_20176_transcript_1	Reference_lincRNA	3.08765	2.38e-05
XLOC_096872	ENST00000514766.1	RP11-223C24.2	Reference_lincRNA	3.09079	1.4e-09
XLOC_102187	No_ID_in_the_reference	No_name_in_the_reference	New_lincRNA	3.09905	1.15e-05
XLOC_028021	No_ID_in_the_reference	No_name_in_the_reference	New_lincRNA	3.10019	2.97e-05
XLOC_127362	No_ID_in_the_reference	No_name_in_the_reference	New_lincRNA	3.10474	0.00967644
XLOC_084469	No_ID_in_the_reference	No_name_in_the_reference	New_lincRNA	3.11001	1.47e-07
XLOC_136355	No_ID_in_the_reference	No_name_in_the_reference	New_lincRNA	3.1119	0.000480703
XLOC_077956	FPKM1_group_19643_transcript_1	FPKM1_group_19643_transcript_1	Reference_lincRNA	3.11767	1.53e-05
XLOC_109703	FPKM1_group_27596_transcript_1	FPKM1_group_27596_transcript_1	Reference_lincRNA	3.12325	4.09e-14
XLOC_007067	No_ID_in_the_reference	No_name_in_the_reference	New_lincRNA	3.12633	0.0140993
XLOC_124821	No_ID_in_the_reference	No_name_in_the_reference	New_lincRNA	3.12633	0.0140993
XLOC_013918	No_ID_in_the_reference	No_name_in_the_reference	New_lincRNA	3.13442	0.00177848
XLOC_134887	FPKM1_group_34666_transcript_1	FPKM1_group_34666_transcript_1	Reference_lincRNA	3.15339	1.02e-10
XLOC_049938	TU_0054538_0	TU_0054538_0	Reference_lincRNA	3.15561	0.00458827
XLOC_011127	No_ID_in_the_reference	No_name_in_the_reference	New_lincRNA	3.15561	0.00458827
XLOC_134889	No_ID_in_the_reference	No_name_in_the_reference	New_lincRNA	3.16862	2.13e-08
XLOC_010368	No_ID_in_the_reference	No_name_in_the_reference	New_lincRNA	3.16899	3.26e-16
XLOC_036131	FPKM1_group_8558_transcript_5	FPKM1_group_8558_transcript_5	Reference_lincRNA	3.17161	1.75e-19
XLOC_121898	ENST00000519803.1	RP11-1105O14.1	Reference_lincRNA	3.20034	2.33e-09
XLOC_133925	No_ID_in_the_reference	No_name_in_the_reference	New_lincRNA	3.20198	0.00651056
XLOC_015039	No_ID_in_the_reference	No_name_in_the_reference	New_lincRNA	3.21234	0.0018638
XLOC_095222	No_ID_in_the_reference	No_name_in_the_reference	New_lincRNA	3.22246	0.000498462
XLOC_134885	FPKM1_group_34665_transcript_1	FPKM1_group_34665_transcript_1	Reference_lincRNA	3.2366	1.26e-07
XLOC_025039	No_ID_in_the_reference	No_name_in_the_reference	New_lincRNA	3.24323	0.000910208
XLOC_081370	ENST00000453395.1	LA16c-83F12.6	Reference_lincRNA	3.24801	7.57e-12
XLOC_136372	No_ID_in_the_reference	No_name_in_the_reference	New_lincRNA	3.24877	0.000119403
XLOC_056863	No_ID_in_the_reference	No_name_in_the_reference	New_lincRNA	3.24888	0.00266558
XLOC_065016	No_ID_in_the_reference	No_name_in_the_reference	New_lincRNA	3.25613	0.00913884
XLOC_112885	No_ID_in_the_reference	No_name_in_the_reference	New_lincRNA	3.25613	0.00913884
XLOC_117456	No_ID_in_the_reference	No_name_in_the_reference	New_lincRNA	3.25613	0.00913884
XLOC_011456	No_ID_in_the_reference	No_name_in_the_reference	New_lincRNA	3.2588	3.12e-18
XLOC_055200	No_ID_in_the_reference	No_name_in_the_reference	New_lincRNA	3.27866	0.000171239
XLOC_122209	FPKM1_group_31089_transcript_1	FPKM1_group_31089_transcript_1	Reference_lincRNA	3.28212	0.000139284
XLOC_047122	TCONS_00024486	linc-CRISPLD2	Reference_lincRNA	3.28709	2.3e-12
XLOC_049944	TU_0054538_0	TU_0054538_0	Reference_lincRNA	3.28897	0.00031712
XLOC_017042	No_ID_in_the_reference	No_name_in_the_reference	New_lincRNA	3.29016	0.000374001
XLOC_025029	No_ID_in_the_reference	No_name_in_the_reference	New_lincRNA	3.2916	2.34e-15
XLOC_096878	ENST00000509497.1	RP11-223C24.1	Reference_lincRNA	3.33364	6.57e-19
XLOC_085132	No_ID_in_the_reference	No_name_in_the_reference	New_lincRNA	3.35389	0.000208476
XLOC_042291	No_ID_in_the_reference	No_name_in_the_reference	New_lincRNA	3.36388	0.000453708
XLOC_007617	No_ID_in_the_reference	No_name_in_the_reference	New_lincRNA	3.37052	0.0017359
XLOC_136325	No_ID_in_the_reference	No_name_in_the_reference	New_lincRNA	3.3752	0.000165452
XLOC_008388	No_ID_in_the_reference	No_name_in_the_reference	New_lincRNA	3.37587	0.00585038
XLOC_134876	No_ID_in_the_reference	No_name_in_the_reference	New_lincRNA	3.37672	6.33e-13
XLOC_025041	No_ID_in_the_reference	No_name_in_the_reference	New_lincRNA	3.37846	1.02e-06
XLOC_010973	No_ID_in_the_reference	No_name_in_the_reference	New_lincRNA	3.38726	0.000645311
XLOC_010367	No_ID_in_the_reference	No_name_in_the_reference	New_lincRNA	3.39122	2.93e-20
XLOC_005665	No_ID_in_the_reference	No_name_in_the_reference	New_lincRNA	3.40175	3.6e-06
XLOC_010369	No_ID_in_the_reference	No_name_in_the_reference	New_lincRNA	3.40954	3.29e-18
XLOC_104774	No_ID_in_the_reference	No_name_in_the_reference	New_lincRNA	3.41336	0.000577485
XLOC_136322	No_ID_in_the_reference	No_name_in_the_reference	New_lincRNA	3.4165	0.000120459
XLOC_032247	TU_0042717_0	TU_0042717_0	Reference_lincRNA	3.42208	4.39e-10
XLOC_121436	No_ID_in_the_reference	No_name_in_the_reference	New_lincRNA	3.43207	2.65e-06
XLOC_016956	FPKM1_group_3927_transcript_1	FPKM1_group_3927_transcript_1	Reference_lincRNA	3.4404	4.91e-05
XLOC_136349	No_ID_in_the_reference	No_name_in_the_reference	New_lincRNA	3.44359	6.17e-07
XLOC_136336	No_ID_in_the_reference	No_name_in_the_reference	New_lincRNA	3.45733	1.13e-06
XLOC_005674	No_ID_in_the_reference	No_name_in_the_reference	New_lincRNA	3.47114	2.17e-07
XLOC_065279	No_ID_in_the_reference	No_name_in_the_reference	New_lincRNA	3.48686	0.00380697
XLOC_057121	No_ID_in_the_reference	No_name_in_the_reference	New_lincRNA	3.48686	0.00380697
XLOC_136393	No_ID_in_the_reference	No_name_in_the_reference	New_lincRNA	3.48961	1.27e-05
XLOC_021460	FPKM1_group_4329_transcript_1	FPKM1_group_4329_transcript_1	Reference_lincRNA	3.49708	0.00179956
XLOC_096879	ENST00000509497.1	RP11-223C24.1	Reference_lincRNA	3.50453	2.19e-28
XLOC_047081	TU_0054542_0	TU_0054542_0	Reference_lincRNA	3.51928	3.11e-13
XLOC_071293	No_ID_in_the_reference	No_name_in_the_reference	New_lincRNA	3.5292	3.67e-09
XLOC_056365	TCONS_00026303	linc-DSG1-7	Reference_lincRNA	3.53924	0.00135994
XLOC_118398	FPKM1_group_30394_transcript_1	FPKM1_group_30394_transcript_1	Reference_lincRNA	3.54095	9.7e-12
XLOC_009672	TCONS_00001745	linc-C1orf14	Reference_lincRNA	3.54784	4.35e-05
XLOC_071679	No_ID_in_the_reference	No_name_in_the_reference	New_lincRNA	3.56196	0.000577485
XLOC_136364	No_ID_in_the_reference	No_name_in_the_reference	New_lincRNA	3.57646	1.42e-05
XLOC_112881	No_ID_in_the_reference	No_name_in_the_reference	New_lincRNA	3.59022	0.00247814
XLOC_098944	No_ID_in_the_reference	No_name_in_the_reference	New_lincRNA	3.59022	0.00247814
XLOC_007600	No_ID_in_the_reference	No_name_in_the_reference	New_lincRNA	3.59022	0.00247814
XLOC_006904	No_ID_in_the_reference	No_name_in_the_reference	New_lincRNA	3.63187	5.18e-15
XLOC_102186	No_ID_in_the_reference	No_name_in_the_reference	New_lincRNA	3.64379	5.34e-13
XLOC_056695	No_ID_in_the_reference	No_name_in_the_reference	New_lincRNA	3.66655	0.00010608
XLOC_054093	No_ID_in_the_reference	No_name_in_the_reference	New_lincRNA	3.67712	0.000280087
XLOC_067057	No_ID_in_the_reference	No_name_in_the_reference	New_lincRNA	3.6795	2.97e-07
XLOC_017012	No_ID_in_the_reference	No_name_in_the_reference	New_lincRNA	3.68685	0.00161213
XLOC_079787	No_ID_in_the_reference	No_name_in_the_reference	New_lincRNA	3.68685	0.00161213
XLOC_065020	No_ID_in_the_reference	No_name_in_the_reference	New_lincRNA	3.68685	0.00161213
XLOC_005672	No_ID_in_the_reference	No_name_in_the_reference	New_lincRNA	3.68799	3.04e-05
XLOC_003365	No_ID_in_the_reference	No_name_in_the_reference	New_lincRNA	3.69796	8.16e-14
XLOC_033031	TCONS_00021870	linc-GPC5-2	Reference_lincRNA	3.7227	7.28e-16
XLOC_118151	No_ID_in_the_reference	No_name_in_the_reference	New_lincRNA	3.73085	2.38e-05
XLOC_010361	No_ID_in_the_reference	No_name_in_the_reference	New_lincRNA	3.73287	2.64e-05
XLOC_109439	No_ID_in_the_reference	No_name_in_the_reference	New_lincRNA	3.7495	1.02e-10
XLOC_041356	No_ID_in_the_reference	No_name_in_the_reference	New_lincRNA	3.77752	0.00104531
XLOC_077998	No_ID_in_the_reference	No_name_in_the_reference	New_lincRNA	3.77752	0.00104531
XLOC_137797	No_ID_in_the_reference	No_name_in_the_reference	New_lincRNA	3.8091	1.5e-08
XLOC_136318	No_ID_in_the_reference	No_name_in_the_reference	New_lincRNA	3.8155	3.97e-07
XLOC_019852	No_ID_in_the_reference	No_name_in_the_reference	New_lincRNA	3.84693	2.85e-08
XLOC_112904	No_ID_in_the_reference	No_name_in_the_reference	New_lincRNA	3.86287	0.000685671
XLOC_134853	No_ID_in_the_reference	No_name_in_the_reference	New_lincRNA	3.86799	1.75e-19
XLOC_109435	No_ID_in_the_reference	No_name_in_the_reference	New_lincRNA	3.86832	1.99e-06
XLOC_054097	No_ID_in_the_reference	No_name_in_the_reference	New_lincRNA	3.87607	0.000199823
XLOC_049939	TU_0054538_0	TU_0054538_0	Reference_lincRNA	3.92416	4.31e-05
XLOC_049928	ENST00000563626.1	RP11-314O13.1	Reference_lincRNA	3.93452	7.45e-13
XLOC_104772	No_ID_in_the_reference	No_name_in_the_reference	New_lincRNA	3.93659	2.73e-07
XLOC_133944	No_ID_in_the_reference	No_name_in_the_reference	New_lincRNA	3.94345	0.000457484
XLOC_033046	No_ID_in_the_reference	No_name_in_the_reference	New_lincRNA	3.94345	0.000457484
XLOC_112889	No_ID_in_the_reference	No_name_in_the_reference	New_lincRNA	3.96934	3.03e-05
XLOC_077962	TU_0072906_0	TU_0072906_0	Reference_lincRNA	4.01316	2.17e-05
XLOC_134857	No_ID_in_the_reference	No_name_in_the_reference	New_lincRNA	4.01974	0.00030217
XLOC_127366	No_ID_in_the_reference	No_name_in_the_reference	New_lincRNA	4.02765	1.82e-13
XLOC_112888	No_ID_in_the_reference	No_name_in_the_reference	New_lincRNA	4.09215	0.000203133
XLOC_003373	No_ID_in_the_reference	No_name_in_the_reference	New_lincRNA	4.09545	7.29e-07
XLOC_112884	No_ID_in_the_reference	No_name_in_the_reference	New_lincRNA	4.16102	0.000135958
XLOC_040777	No_ID_in_the_reference	No_name_in_the_reference	New_lincRNA	4.16102	0.000135958
XLOC_049932	FPKM1_group_11995_transcript_5	FPKM1_group_11995_transcript_5	Reference_lincRNA	4.164	7.05e-08
XLOC_049940	TU_0054538_0	TU_0054538_0	Reference_lincRNA	4.18558	6.28e-06
XLOC_096953	FPKM1_group_24263_transcript_1	FPKM1_group_24263_transcript_1	Reference_lincRNA	4.19838	2.24e-05
XLOC_019868	No_ID_in_the_reference	No_name_in_the_reference	New_lincRNA	4.22667	9.24e-05
XLOC_067060	No_ID_in_the_reference	No_name_in_the_reference	New_lincRNA	4.25426	1.71e-20
XLOC_113009	No_ID_in_the_reference	No_name_in_the_reference	New_lincRNA	4.28938	6.28e-05
XLOC_096874	ENST00000509497.1	RP11-223C24.1	Reference_lincRNA	4.32524	3.77e-27
XLOC_013076	No_ID_in_the_reference	No_name_in_the_reference	New_lincRNA	4.33299	2.79e-18
XLOC_119626	ENST00000519803.1	RP11-1105O14.1	Reference_lincRNA	4.33316	1.74e-06
XLOC_070407	FPKM1_group_16757_transcript_2	FPKM1_group_16757_transcript_2	Reference_lincRNA	4.3334	4.49e-10
XLOC_001473	FPKM1_group_579_transcript_2	FPKM1_group_579_transcript_2	Reference_lincRNA	4.35179	8.47e-33
XLOC_101195	FPKM1_group_24995_transcript_1	FPKM1_group_24995_transcript_1	Reference_lincRNA	4.35399	6e-26
XLOC_066545	FPKM1_group_18380_transcript_1	FPKM1_group_18380_transcript_1	Reference_lincRNA	4.37868	5.63e-06
XLOC_067059	No_ID_in_the_reference	No_name_in_the_reference	New_lincRNA	4.38883	6.07e-16
XLOC_101216	TU_0084303_0	TU_0084303_0	Reference_lincRNA	4.43452	1.69e-44
XLOC_074188	FPKM1_group_18381_transcript_1	FPKM1_group_18381_transcript_1	Reference_lincRNA	4.43645	7.82e-13
XLOC_121895	ENST00000519803.1	RP11-1105O14.1	Reference_lincRNA	4.4422	5.71e-13
XLOC_007606	No_ID_in_the_reference	No_name_in_the_reference	New_lincRNA	4.45883	6.47e-08
XLOC_067061	No_ID_in_the_reference	No_name_in_the_reference	New_lincRNA	4.46661	1.18e-11
XLOC_121894	ENST00000519803.1	RP11-1105O14.1	Reference_lincRNA	4.46875	1.57e-08
XLOC_003366	TCONS_00001745	linc-C1orf14	Reference_lincRNA	4.48583	1.47e-21
XLOC_110773	FPKM1_group_28103_transcript_1	FPKM1_group_28103_transcript_1	Reference_lincRNA	4.49078	1.38e-09
XLOC_067058	No_ID_in_the_reference	No_name_in_the_reference	New_lincRNA	4.51142	7.15e-16
XLOC_093453	No_ID_in_the_reference	No_name_in_the_reference	New_lincRNA	4.53836	1.51e-06
XLOC_088748	FPKM1_group_21886_transcript_1	FPKM1_group_21886_transcript_1	Reference_lincRNA	4.56425	2.85e-09
XLOC_065021	No_ID_in_the_reference	No_name_in_the_reference	New_lincRNA	4.56617	1.01e-05
XLOC_098287	FPKM1_group_24995_transcript_1	FPKM1_group_24995_transcript_1	Reference_lincRNA	4.57015	3.95e-26
XLOC_097510	FPKM1_group_24491_transcript_4	FPKM1_group_24491_transcript_4	Reference_lincRNA	4.58472	9.86e-13
XLOC_019866	No_ID_in_the_reference	No_name_in_the_reference	New_lincRNA	4.5851	1.52e-08
XLOC_126921	No_ID_in_the_reference	No_name_in_the_reference	New_lincRNA	4.61538	7.11e-06
XLOC_019837	No_ID_in_the_reference	No_name_in_the_reference	New_lincRNA	4.61538	7.11e-06
XLOC_103811	No_ID_in_the_reference	No_name_in_the_reference	New_lincRNA	4.61538	7.11e-06
XLOC_005670	No_ID_in_the_reference	No_name_in_the_reference	New_lincRNA	4.63888	9.93e-25
XLOC_019843	No_ID_in_the_reference	No_name_in_the_reference	New_lincRNA	4.6938	5.57e-11
XLOC_098302	TU_0084308_0	TU_0084308_0	Reference_lincRNA	4.70874	3.62e-06
XLOC_098286	FPKM1_group_24995_transcript_1	FPKM1_group_24995_transcript_1	Reference_lincRNA	4.70957	3.97e-27
XLOC_102176	No_ID_in_the_reference	No_name_in_the_reference	New_lincRNA	4.74007	2.22e-08
XLOC_075040	No_ID_in_the_reference	No_name_in_the_reference	New_lincRNA	4.7531	2.59e-06
XLOC_012967	No_ID_in_the_reference	No_name_in_the_reference	New_lincRNA	4.87106	4.96e-09
XLOC_007577	No_ID_in_the_reference	No_name_in_the_reference	New_lincRNA	4.87655	5.92e-09
XLOC_078815	TCONS_00029024	linc-UMODL1-5	Reference_lincRNA	4.88325	3.06e-20
XLOC_092923	No_ID_in_the_reference	No_name_in_the_reference	New_lincRNA	4.91714	6.91e-07
XLOC_007589	No_ID_in_the_reference	No_name_in_the_reference	New_lincRNA	5.09722	1.47e-07
XLOC_117457	No_ID_in_the_reference	No_name_in_the_reference	New_lincRNA	5.1082	6.49e-09
XLOC_029380	No_ID_in_the_reference	No_name_in_the_reference	New_lincRNA	5.17658	2.63e-56
XLOC_044200	No_ID_in_the_reference	No_name_in_the_reference	New_lincRNA	5.181	2.86e-09
XLOC_019829	No_ID_in_the_reference	No_name_in_the_reference	New_lincRNA	5.23225	1.4e-09
XLOC_074187	FPKM1_group_18380_transcript_1	FPKM1_group_18380_transcript_1	Reference_lincRNA	5.26978	6.69e-22
XLOC_109440	No_ID_in_the_reference	No_name_in_the_reference	New_lincRNA	5.28504	2.65e-08
XLOC_049941	TU_0054538_0	TU_0054538_0	Reference_lincRNA	5.30391	1.54e-25
XLOC_092149	No_ID_in_the_reference	No_name_in_the_reference	New_lincRNA	5.31234	1.07e-39
XLOC_061683	TCONS_00027203	linc-PGLYRP2-2	Reference_lincRNA	5.33535	1.77e-33
XLOC_023820	FPKM1_group_5131_transcript_1	FPKM1_group_5131_transcript_1	Reference_lincRNA	5.35232	9.76e-12
XLOC_029377	TCONS_00021312	linc-FIGNL2-2	Reference_lincRNA	5.35728	1.37e-40
XLOC_092918	No_ID_in_the_reference	No_name_in_the_reference	New_lincRNA	5.47455	3.99e-09
XLOC_028715	No_ID_in_the_reference	No_name_in_the_reference	New_lincRNA	5.49949	3.05e-09
XLOC_007616	No_ID_in_the_reference	No_name_in_the_reference	New_lincRNA	5.50112	3.16e-14
XLOC_092927	ENST00000503593.1	RP11-203B7.1	Reference_lincRNA	5.5316	4.29e-11
XLOC_066546	FPKM1_group_18381_transcript_1	FPKM1_group_18381_transcript_1	Reference_lincRNA	5.96374	3.49e-26
XLOC_092915	FPKM1_group_24269_transcript_1	FPKM1_group_24269_transcript_1	Reference_lincRNA	6.01975	8.19e-12
XLOC_019845	No_ID_in_the_reference	No_name_in_the_reference	New_lincRNA	6.17927	1.81e-17
XLOC_019823	FPKM1_group_5130_transcript_1	FPKM1_group_5130_transcript_1	Reference_lincRNA	6.20686	2.48e-15
XLOC_019820	FPKM1_group_5129_transcript_1	FPKM1_group_5129_transcript_1	Reference_lincRNA	6.26505	2.02e-20
XLOC_092917	FPKM1_group_24270_transcript_1	FPKM1_group_24270_transcript_1	Reference_lincRNA	6.28984	6.58e-16
XLOC_092929	FPKM1_group_24272_transcript_1	FPKM1_group_24272_transcript_1	Reference_lincRNA	6.50372	5.82e-33
XLOC_092920	No_ID_in_the_reference	No_name_in_the_reference	New_lincRNA	6.70963	6.25e-16
XLOC_066547	No_ID_in_the_reference	No_name_in_the_reference	New_lincRNA	7.0276	9.15e-25
XLOC_092926	No_ID_in_the_reference	No_name_in_the_reference	New_lincRNA	7.28332	4.88e-20
