# Supplementary material for: Chromatin Landscape Distinguishes the Genomic Loci of Hundreds of Androgen-Receptor-Associated LincRNAs From the Loci of Non-associated LincRNAs
Source: Front Genet. 2018 Apr 25;9:132. doi: 10.3389/fgene.2018.00132 (PMC5985396; doi:10.3389/fgene.2018.00132)
Supplement: Supplementary file 6 [file Table_6.XLSX]

## Sheet: lincRNAs_diff_in_patients
Table S6 - List of LNCaP lincRNAs that are differentially expressed in tumor samples.
Note: The genomic coordinates of lincRNAs annotated as FPKM1_group_nnnnn_transcript_n can be found in Hangauer et. al. 2013, PLoS Genet 9, e1003569.
cufflinks_code (from this work)	GeneID (from the comprehensive reference transcriptome, compiled in this work from public lincRNAs datasets; see Methods)	Gene_name	LincRNAs	log2ratio(Tumor/Normal) reanalysis of data from Ren et al. 2012 (this work)	FDR (0.05)
XLOC_127118	ENST00000423122.1	RP11-65J3.1	Reference_lincRNA	-1.4203	0.000102478
XLOC_027511	TCONS_00020592	linc-CCDC60	Reference_lincRNA	-1.23474	7.74e-10
XLOC_113811	No_ID_in_the_reference	No_name_in_the_reference	New_lincRNA	-1.19533	0.0210572
XLOC_136691	ENST00000535837.1	LINC00087	Reference_lincRNA	-1.15407	1.29e-05
XLOC_089799	ENST00000607624.1	RP11-379F4.7	Reference_lincRNA	-1.09807	0.0216792
XLOC_051893	TCONS_00025465	linc-RGS9-1	Reference_lincRNA	-1.04829	0.000397665
XLOC_135110	FPKM1_group_34738_transcript_1	FPKM1_group_34738_transcript_1	Reference_lincRNA	1.00517	0.00694125
XLOC_121756	No_ID_in_the_reference	No_name_in_the_reference	New_lincRNA	1.00528	0.00620195
XLOC_024757	FPKM1_group_5555_transcript_4	FPKM1_group_5555_transcript_4	Reference_lincRNA	1.0053	2.05e-05
XLOC_000238	No_ID_in_the_reference	No_name_in_the_reference	New_lincRNA	1.0056	0.000613349
XLOC_105419	No_ID_in_the_reference	No_name_in_the_reference	New_lincRNA	1.00803	0.021501
XLOC_064791	ENST00000610252.1	RP11-440D17.4	Reference_lincRNA	1.00893	0.00134728
XLOC_110107	TCONS_00012212	linc-B3GAT2-4	Reference_lincRNA	1.00911	5.16e-05
XLOC_117660	FPKM1_group_30096_transcript_2	FPKM1_group_30096_transcript_2	Reference_lincRNA	1.0096	0.00614998
XLOC_046222	No_ID_in_the_reference	No_name_in_the_reference	New_lincRNA	1.02546	0.00433143
XLOC_059382	No_ID_in_the_reference	No_name_in_the_reference	New_lincRNA	1.02666	0.025647
XLOC_038398	No_ID_in_the_reference	No_name_in_the_reference	New_lincRNA	1.02751	0.00278935
XLOC_043661	ENST00000560518.1	RP11-430B1.2	Reference_lincRNA	1.02817	0.00152469
XLOC_052477	TCONS_00026019	linc-ITGAE	Reference_lincRNA	1.03027	0.000891208
XLOC_054729	ENST00000501718.2	RP11-700H6.1	Reference_lincRNA	1.03039	0.00731598
XLOC_074363	FPKM1_group_18464_transcript_1	FPKM1_group_18464_transcript_1	Reference_lincRNA	1.03209	0.000742901
XLOC_010987	FPKM1_group_2407_transcript_9	FPKM1_group_2407_transcript_9	Reference_lincRNA	1.0322	0.0129445
XLOC_083779	TCONS_00006084	linc-FAM19A1-1	Reference_lincRNA	1.03269	2.51e-07
XLOC_025394	No_ID_in_the_reference	No_name_in_the_reference	New_lincRNA	1.03507	0.00372499
XLOC_132367	FPKM1_group_34741_transcript_2	FPKM1_group_34741_transcript_2	Reference_lincRNA	1.03644	0.00664952
XLOC_038353	FPKM1_group_8705_transcript_2	FPKM1_group_8705_transcript_2	Reference_lincRNA	1.03911	0.00041211
XLOC_041073	FPKM1_group_9865_transcript_1	FPKM1_group_9865_transcript_1	Reference_lincRNA	1.04074	5.23e-05
XLOC_057658	ENST00000568243.1	RP11-408H20.1	Reference_lincRNA	1.04273	0.00907684
XLOC_022849	TU_0093070_0	TU_0093070_0	Reference_lincRNA	1.04786	0.00167121
XLOC_105421	No_ID_in_the_reference	No_name_in_the_reference	New_lincRNA	1.04989	0.000953554
XLOC_130961	No_ID_in_the_reference	No_name_in_the_reference	New_lincRNA	1.05063	0.000923105
XLOC_128562	No_ID_in_the_reference	No_name_in_the_reference	New_lincRNA	1.05071	0.00222657
XLOC_051425	ENST00000586348.1	RP11-798G7.6	Reference_lincRNA	1.0617	0.0131836
XLOC_065942	FPKM1_group_17811_transcript_2	FPKM1_group_17811_transcript_2	Reference_lincRNA	1.06293	1.19e-07
XLOC_105677	TCONS_00011151	linc-WRNIP1-2	Reference_lincRNA	1.0631	1.02e-12
XLOC_121762	FPKM1_group_30917_transcript_1	FPKM1_group_30917_transcript_1	Reference_lincRNA	1.06435	0.0355978
XLOC_060899	No_ID_in_the_reference	No_name_in_the_reference	New_lincRNA	1.06461	0.0052025
XLOC_060888	TCONS_00027642	linc-ZNF8-2	Reference_lincRNA	1.0654	5.41e-05
XLOC_023550	TCONS_00019720	linc-RAB30	Reference_lincRNA	1.0678	0.00114624
XLOC_002672	No_ID_in_the_reference	No_name_in_the_reference	New_lincRNA	1.07141	0.00305175
XLOC_090959	TCONS_00006773	linc-BDH1-2	Reference_lincRNA	1.07179	9.5e-07
XLOC_088847	ENST00000608488.1	RP11-379B18.5	Reference_lincRNA	1.07578	7.74e-05
XLOC_008602	TU_0065837_0	TU_0065837_0	Reference_lincRNA	1.0786	0.0164782
XLOC_090856	FPKM1_group_22704_transcript_1	FPKM1_group_22704_transcript_1	Reference_lincRNA	1.08125	0.0328703
XLOC_041101	FPKM1_group_9896_transcript_2	FPKM1_group_9896_transcript_2	Reference_lincRNA	1.08435	0.0174668
XLOC_057579	TU_0056121_0	TU_0056121_0	Reference_lincRNA	1.08439	0.00129333
XLOC_011339	TCONS_00001870	linc-EGLN1-2	Reference_lincRNA	1.08715	6.53e-05
XLOC_113642	No_ID_in_the_reference	No_name_in_the_reference	New_lincRNA	1.08948	0.0064596
XLOC_002599	ENST00000433084.1	RP11-403I13.8	Reference_lincRNA	1.09074	1.43e-09
XLOC_022300	FPKM1_group_4633_transcript_2	FPKM1_group_4633_transcript_2	Reference_lincRNA	1.09086	0.00104228
XLOC_012597	FPKM1_group_3325_transcript_1	FPKM1_group_3325_transcript_1	Reference_lincRNA	1.0922	0.000223519
XLOC_054274	FPKM1_group_12787_transcript_1	FPKM1_group_12787_transcript_1	Reference_lincRNA	1.09539	6.13e-06
XLOC_117492	No_ID_in_the_reference	No_name_in_the_reference	New_lincRNA	1.09996	0.00474938
XLOC_115891	FPKM1_group_29465_transcript_3	FPKM1_group_29465_transcript_3	Reference_lincRNA	1.10023	1.16e-14
XLOC_059326	ENST00000591837.1	AC005546.2	Reference_lincRNA	1.10074	0.00859947
XLOC_023270	TCONS_00019375	linc-RNF121	Reference_lincRNA	1.10186	0.00698235
XLOC_067967	FPKM1_group_15647_transcript_2	FPKM1_group_15647_transcript_2	Reference_lincRNA	1.10251	0.00590502
XLOC_080993	No_ID_in_the_reference	No_name_in_the_reference	New_lincRNA	1.10489	1.87e-06
XLOC_128949	No_ID_in_the_reference	No_name_in_the_reference	New_lincRNA	1.10733	0.0165873
XLOC_052135	No_ID_in_the_reference	No_name_in_the_reference	New_lincRNA	1.11132	0.0119437
XLOC_038355	FPKM1_group_8705_transcript_1	FPKM1_group_8705_transcript_1	Reference_lincRNA	1.11425	0.00075997
XLOC_121755	No_ID_in_the_reference	No_name_in_the_reference	New_lincRNA	1.11492	0.0190411
XLOC_117559	No_ID_in_the_reference	No_name_in_the_reference	New_lincRNA	1.11514	0.0301285
XLOC_116239	ENST00000447643.1	AC004951.6	Reference_lincRNA	1.11613	0.00129456
XLOC_120300	TCONS_00014752	linc-KCNB2-6	Reference_lincRNA	1.11745	7.58e-06
XLOC_000143	ENST00000439488.1	RP13-15E13.1	Reference_lincRNA	1.11786	0.000159588
XLOC_066728	No_ID_in_the_reference	No_name_in_the_reference	New_lincRNA	1.1208	0.0185604
XLOC_089644	FPKM1_group_22244_transcript_3	FPKM1_group_22244_transcript_3	Reference_lincRNA	1.12103	3.35e-06
XLOC_062658	No_ID_in_the_reference	No_name_in_the_reference	New_lincRNA	1.12173	0.00750044
XLOC_129896	No_ID_in_the_reference	No_name_in_the_reference	New_lincRNA	1.12287	0.0145366
XLOC_129991	ENST00000433644.2	RP11-435O5.2	Reference_lincRNA	1.12415	0.000410401
XLOC_117206	No_ID_in_the_reference	No_name_in_the_reference	New_lincRNA	1.12909	0.0403651
XLOC_105683	FPKM1_group_26951_transcript_1	FPKM1_group_26951_transcript_1	Reference_lincRNA	1.13342	0.00367558
XLOC_066807	No_ID_in_the_reference	No_name_in_the_reference	New_lincRNA	1.13501	0.00525129
XLOC_019707	ENST00000533329.1	RP11-113K21.4	Reference_lincRNA	1.13684	9.86e-05
XLOC_075595	FPKM1_group_19317_transcript_1	FPKM1_group_19317_transcript_1	Reference_lincRNA	1.13774	2.4e-05
XLOC_076127	No_ID_in_the_reference	No_name_in_the_reference	New_lincRNA	1.14082	0.00554394
XLOC_098286	FPKM1_group_24995_transcript_1	FPKM1_group_24995_transcript_1	Reference_lincRNA	1.14335	0.00520792
XLOC_107718	No_ID_in_the_reference	No_name_in_the_reference	New_lincRNA	1.14569	0.000790853
XLOC_025237	FPKM1_group_5646_transcript_4	FPKM1_group_5646_transcript_4	Reference_lincRNA	1.14769	0.00608718
XLOC_085482	ENST00000608133.1	RP11-523G9.3	Reference_lincRNA	1.14812	0.00321338
XLOC_126063	No_ID_in_the_reference	No_name_in_the_reference	New_lincRNA	1.15069	0.0216358
XLOC_060508	TCONS_00027077	linc-KLK3-2	Reference_lincRNA	1.15074	0.00650971
XLOC_135113	FPKM1_group_34740_transcript_2	FPKM1_group_34740_transcript_2	Reference_lincRNA	1.15079	0.00171747
XLOC_066232	TU_0121655_0	TU_0121655_0	Reference_lincRNA	1.15377	0.0158689
XLOC_082566	TCONS_00029732	linc-WNT7B-2	Reference_lincRNA	1.15555	1.57e-06
XLOC_136738	ENST00000435597.1	RP11-1114A5.4	Reference_lincRNA	1.15565	5.38e-05
XLOC_103715	FPKM1_group_26125_transcript_8	FPKM1_group_26125_transcript_8	Reference_lincRNA	1.15846	0.00835137
XLOC_096945	FPKM1_group_24260_transcript_4	FPKM1_group_24260_transcript_4	Reference_lincRNA	1.16346	0.00458508
XLOC_113655	No_ID_in_the_reference	No_name_in_the_reference	New_lincRNA	1.16837	0.00478602
XLOC_079229	FPKM1_group_19870_transcript_7	FPKM1_group_19870_transcript_7	Reference_lincRNA	1.17092	0.00972443
XLOC_028222	TCONS_00021290	linc-KLRC1	Reference_lincRNA	1.17157	0.000431702
XLOC_036680	No_ID_in_the_reference	No_name_in_the_reference	New_lincRNA	1.17194	5.26e-05
XLOC_101030	FPKM1_group_24933_transcript_2	FPKM1_group_24933_transcript_2	Reference_lincRNA	1.17282	0.000159771
XLOC_135085	FPKM1_group_34726_transcript_3	FPKM1_group_34726_transcript_3	Reference_lincRNA	1.17421	0.0061351
XLOC_117267	No_ID_in_the_reference	No_name_in_the_reference	New_lincRNA	1.17781	0.0113067
XLOC_014447	ENST00000414939.1	ARL5B-AS1	Reference_lincRNA	1.17787	1.55e-10
XLOC_058114	No_ID_in_the_reference	No_name_in_the_reference	New_lincRNA	1.17845	0.00777585
XLOC_027569	ENST00000609067.1	RP11-347I19.8	Reference_lincRNA	1.18099	0.0114473
XLOC_135073	FPKM1_group_34747_transcript_6	FPKM1_group_34747_transcript_6	Reference_lincRNA	1.18111	7.44e-05
XLOC_116844	FPKM1_group_29835_transcript_3	FPKM1_group_29835_transcript_3	Reference_lincRNA	1.18279	0.00468608
XLOC_008036	FPKM1_group_1328_transcript_1	FPKM1_group_1328_transcript_1	Reference_lincRNA	1.18488	0.00030453
XLOC_121754	FPKM1_group_30918_transcript_1	FPKM1_group_30918_transcript_1	Reference_lincRNA	1.19116	0.000911776
XLOC_080800	FPKM1_group_20448_transcript_2	FPKM1_group_20448_transcript_2	Reference_lincRNA	1.19175	0.0068236
XLOC_075903	TCONS_00028269	linc-RTEL1	Reference_lincRNA	1.19255	2.45e-06
XLOC_051934	No_ID_in_the_reference	No_name_in_the_reference	New_lincRNA	1.19332	0.000912536
XLOC_135123	FPKM1_group_34745_transcript_1	FPKM1_group_34745_transcript_1	Reference_lincRNA	1.194	2.94e-05
XLOC_009402	No_ID_in_the_reference	No_name_in_the_reference	New_lincRNA	1.19669	0.00445761
XLOC_079642	FPKM1_group_20042_transcript_2	FPKM1_group_20042_transcript_2	Reference_lincRNA	1.19909	0.000279438
XLOC_121758	No_ID_in_the_reference	No_name_in_the_reference	New_lincRNA	1.1995	0.00170284
XLOC_050510	ENST00000577807.1	RP11-599B13.3	Reference_lincRNA	1.20348	0.00772024
XLOC_102515	ENST00000479830.2	CTC-498J12.1	Reference_lincRNA	1.20368	0.00698009
XLOC_009408	FPKM1_group_1709_transcript_1	FPKM1_group_1709_transcript_1	Reference_lincRNA	1.20699	1.26e-05
XLOC_132363	FPKM1_group_34738_transcript_1	FPKM1_group_34738_transcript_1	Reference_lincRNA	1.20717	2.12e-06
XLOC_048703	No_ID_in_the_reference	No_name_in_the_reference	New_lincRNA	1.20771	5.87e-05
XLOC_052995	FPKM1_group_12369_transcript_3	FPKM1_group_12369_transcript_3	Reference_lincRNA	1.20932	0.00177038
XLOC_117269	No_ID_in_the_reference	No_name_in_the_reference	New_lincRNA	1.21143	0.00127489
XLOC_082555	ENST00000451118.1	WI2-85898F10.1	Reference_lincRNA	1.21224	0.000895519
XLOC_019704	ENST00000533329.1	RP11-113K21.4	Reference_lincRNA	1.21267	0.00215408
XLOC_086280	FPKM1_group_20883_transcript_1	FPKM1_group_20883_transcript_1	Reference_lincRNA	1.21279	0.0107448
XLOC_113649	No_ID_in_the_reference	No_name_in_the_reference	New_lincRNA	1.21438	9.68e-05
XLOC_022920	FPKM1_group_4788_transcript_1	FPKM1_group_4788_transcript_1	Reference_lincRNA	1.21612	0.0294053
XLOC_012596	FPKM1_group_3325_transcript_1	FPKM1_group_3325_transcript_1	Reference_lincRNA	1.21714	0.000879922
XLOC_027400	No_ID_in_the_reference	No_name_in_the_reference	New_lincRNA	1.2274	0.00256324
XLOC_090863	FPKM1_group_22708_transcript_1	FPKM1_group_22708_transcript_1	Reference_lincRNA	1.22851	0.0271778
XLOC_117484	No_ID_in_the_reference	No_name_in_the_reference	New_lincRNA	1.22865	0.00137424
XLOC_047006	ENST00000564455.1	AC009120.5	Reference_lincRNA	1.2419	0.000260209
XLOC_129988	ENST00000603533.1	RP11-435O5.7	Reference_lincRNA	1.24309	0.00128004
XLOC_001946	TCONS_00002090	linc-DR1	Reference_lincRNA	1.24604	6.06e-06
XLOC_046796	No_ID_in_the_reference	No_name_in_the_reference	New_lincRNA	1.24613	0.000726587
XLOC_029044	TCONS_00021307	linc-SLC38A2	Reference_lincRNA	1.24865	0.000337487
XLOC_065159	ENST00000445332.1	AC009404.2	Reference_lincRNA	1.24958	1.77e-07
XLOC_008261	ENST00000422716.1	RP11-782C8.5	Reference_lincRNA	1.25167	0.0473407
XLOC_062515	TCONS_00027523	linc-ZNF382-3	Reference_lincRNA	1.25755	0.00682429
XLOC_116729	No_ID_in_the_reference	No_name_in_the_reference	New_lincRNA	1.25974	9.5e-05
XLOC_135112	FPKM1_group_34740_transcript_1	FPKM1_group_34740_transcript_1	Reference_lincRNA	1.26331	0.000195029
XLOC_118269	FPKM1_group_30359_transcript_2	FPKM1_group_30359_transcript_2	Reference_lincRNA	1.26576	0.000241263
XLOC_063383	FPKM1_group_15012_transcript_1	FPKM1_group_15012_transcript_1	Reference_lincRNA	1.27053	5.52e-05
XLOC_029578	FPKM1_group_6288_transcript_2	FPKM1_group_6288_transcript_2	Reference_lincRNA	1.27175	0.000232106
XLOC_017605	FPKM1_group_4144_transcript_1	FPKM1_group_4144_transcript_1	Reference_lincRNA	1.27213	0.024758
XLOC_003941	TCONS_00001280	linc-IARS2-3	Reference_lincRNA	1.27256	0.00353309
XLOC_016030	FPKM1_group_3580_transcript_2	FPKM1_group_3580_transcript_2	Reference_lincRNA	1.27289	0.0115571
XLOC_022926	ENST00000501708.1	RP11-867G23.3	Reference_lincRNA	1.27549	4.86e-05
XLOC_036426	No_ID_in_the_reference	No_name_in_the_reference	New_lincRNA	1.27553	3.39e-05
XLOC_089356	FPKM1_group_22103_transcript_3	FPKM1_group_22103_transcript_3	Reference_lincRNA	1.27992	3.33e-06
XLOC_070510	ENST00000610036.1	RP11-332H14.2	Reference_lincRNA	1.28144	5.92e-08
XLOC_026090	No_ID_in_the_reference	No_name_in_the_reference	New_lincRNA	1.28552	0.000167273
XLOC_116715	No_ID_in_the_reference	No_name_in_the_reference	New_lincRNA	1.28807	1.67e-06
XLOC_038365	FPKM1_group_8710_transcript_1	FPKM1_group_8710_transcript_1	Reference_lincRNA	1.2914	0.00474745
XLOC_016026	FPKM1_group_3576_transcript_1	FPKM1_group_3576_transcript_1	Reference_lincRNA	1.29277	0.000282313
XLOC_000021	ENST00000412115.1	RP11-206L10.9	Reference_lincRNA	1.29718	2.81e-06
XLOC_052242	No_ID_in_the_reference	No_name_in_the_reference	New_lincRNA	1.29795	0.000681672
XLOC_134887	FPKM1_group_34666_transcript_1	FPKM1_group_34666_transcript_1	Reference_lincRNA	1.29932	0.00864703
XLOC_029074	FPKM1_group_6135_transcript_3	FPKM1_group_6135_transcript_3	Reference_lincRNA	1.3028	0.0130616
XLOC_088748	FPKM1_group_21886_transcript_1	FPKM1_group_21886_transcript_1	Reference_lincRNA	1.30994	0.00435156
XLOC_070293	TCONS_00005201	linc-TRIM43B-2	Reference_lincRNA	1.3103	2.6e-05
XLOC_009411	FPKM1_group_1708_transcript_2	FPKM1_group_1708_transcript_2	Reference_lincRNA	1.31323	0.00203736
XLOC_048405	FPKM1_group_11471_transcript_1	FPKM1_group_11471_transcript_1	Reference_lincRNA	1.31344	0.0128466
XLOC_000939	No_ID_in_the_reference	No_name_in_the_reference	New_lincRNA	1.31546	0.000284855
XLOC_013713	No_ID_in_the_reference	No_name_in_the_reference	New_lincRNA	1.31551	0.000872037
XLOC_015523	No_ID_in_the_reference	No_name_in_the_reference	New_lincRNA	1.31663	0.00256659
XLOC_116764	ENST00000416366.1	LINC00174	Reference_lincRNA	1.31941	1.28e-05
XLOC_121757	No_ID_in_the_reference	No_name_in_the_reference	New_lincRNA	1.31972	1.29e-05
XLOC_070773	No_ID_in_the_reference	No_name_in_the_reference	New_lincRNA	1.32085	0.000156573
XLOC_049738	ENST00000564455.1	AC009120.5	Reference_lincRNA	1.32106	0.000130938
XLOC_051867	ENST00000408535.2	SNORA76	Reference_lincRNA	1.32129	2.18e-07
XLOC_070775	No_ID_in_the_reference	No_name_in_the_reference	New_lincRNA	1.32364	0.00423247
XLOC_051537	No_ID_in_the_reference	No_name_in_the_reference	New_lincRNA	1.32588	0.00495732
XLOC_118418	FPKM1_group_30396_transcript_3	FPKM1_group_30396_transcript_3	Reference_lincRNA	1.33075	0.00155012
XLOC_118419	FPKM1_group_30396_transcript_2	FPKM1_group_30396_transcript_2	Reference_lincRNA	1.33244	0.00248045
XLOC_016600	FPKM1_group_3800_transcript_2	FPKM1_group_3800_transcript_2	Reference_lincRNA	1.33302	2.02e-05
XLOC_008280	ENST00000329536.8	RP11-435B5.4	Reference_lincRNA	1.33371	0.000507277
XLOC_116945	FPKM1_group_29876_transcript_2	FPKM1_group_29876_transcript_2	Reference_lincRNA	1.33403	0.000228739
XLOC_052131	No_ID_in_the_reference	No_name_in_the_reference	New_lincRNA	1.34207	0.0077572
XLOC_085752	FPKM1_group_22712_transcript_2	FPKM1_group_22712_transcript_2	Reference_lincRNA	1.3509	0.00397926
XLOC_105417	No_ID_in_the_reference	No_name_in_the_reference	New_lincRNA	1.3514	5.28e-05
XLOC_115149	FPKM1_group_29073_transcript_1	FPKM1_group_29073_transcript_1	Reference_lincRNA	1.3531	2.87e-07
XLOC_051494	FPKM1_group_12843_transcript_1	FPKM1_group_12843_transcript_1	Reference_lincRNA	1.35448	8.33e-05
XLOC_047441	ENST00000566864.1	AC137934.1	Reference_lincRNA	1.35813	7.66e-10
XLOC_079893	No_ID_in_the_reference	No_name_in_the_reference	New_lincRNA	1.35831	8.17e-05
XLOC_050511	TCONS_00025555	linc-TRAPPC1	Reference_lincRNA	1.35855	0.000651564
XLOC_051884	FPKM1_group_13140_transcript_2	FPKM1_group_13140_transcript_2	Reference_lincRNA	1.3586	0.00157219
XLOC_034416	No_ID_in_the_reference	No_name_in_the_reference	New_lincRNA	1.35948	0.000641707
XLOC_042939	FPKM1_group_9920_transcript_4	FPKM1_group_9920_transcript_4	Reference_lincRNA	1.35953	1e-05
XLOC_064356	ENST00000428647.1	AC092669.3	Reference_lincRNA	1.35975	1.2e-05
XLOC_082993	No_ID_in_the_reference	No_name_in_the_reference	New_lincRNA	1.36357	5.76e-05
XLOC_068104	No_ID_in_the_reference	No_name_in_the_reference	New_lincRNA	1.36636	3.14e-05
XLOC_113716	FPKM1_group_29913_transcript_3	FPKM1_group_29913_transcript_3	Reference_lincRNA	1.36668	0.000102956
XLOC_053211	FPKM1_group_12467_transcript_1	FPKM1_group_12467_transcript_1	Reference_lincRNA	1.37019	0.0220513
XLOC_078530	ENST00000602659.1	AP000473.8	Reference_lincRNA	1.37063	0.000929145
XLOC_054003	No_ID_in_the_reference	No_name_in_the_reference	New_lincRNA	1.37189	0.00152629
XLOC_019706	ENST00000533329.1	RP11-113K21.4	Reference_lincRNA	1.37191	0.00238196
XLOC_049736	ENST00000564455.1	AC009120.5	Reference_lincRNA	1.37307	7.87e-06
XLOC_029377	TCONS_00021312	linc-FIGNL2-2	Reference_lincRNA	1.37356	0.000232863
XLOC_061994	ENST00000591458.1	LINC00662	Reference_lincRNA	1.37432	6.13e-11
XLOC_043659	ENST00000560518.1	RP11-430B1.2	Reference_lincRNA	1.37868	0.00189934
XLOC_063201	No_ID_in_the_reference	No_name_in_the_reference	New_lincRNA	1.38132	0.00469606
XLOC_025387	ENST00000541888.1	RP1-102E24.8	Reference_lincRNA	1.3975	1.32e-06
XLOC_080038	FPKM1_group_20176_transcript_1	FPKM1_group_20176_transcript_1	Reference_lincRNA	1.40075	0.0135279
XLOC_137349	No_ID_in_the_reference	No_name_in_the_reference	New_lincRNA	1.40453	0.000159588
XLOC_098158	ENST00000514519.1	RP11-259O2.3	Reference_lincRNA	1.40874	4.29e-06
XLOC_066821	ENST00000451070.1	AC093642.3	Reference_lincRNA	1.40996	0.00030926
XLOC_106605	No_ID_in_the_reference	No_name_in_the_reference	New_lincRNA	1.41035	3.22e-05
XLOC_002570	TCONS_00001140	linc-NBPF15-2	Reference_lincRNA	1.41047	0.000228677
XLOC_001176	No_ID_in_the_reference	No_name_in_the_reference	New_lincRNA	1.41115	2.83e-05
XLOC_081625	No_ID_in_the_reference	No_name_in_the_reference	New_lincRNA	1.41499	0.00110185
XLOC_021464	FPKM1_group_4332_transcript_1	FPKM1_group_4332_transcript_1	Reference_lincRNA	1.41523	0.00121343
XLOC_114421	No_ID_in_the_reference	No_name_in_the_reference	New_lincRNA	1.41617	0.00012303
XLOC_062652	No_ID_in_the_reference	No_name_in_the_reference	New_lincRNA	1.41871	2.79e-06
XLOC_050988	ENST00000579639.1	CTD-2349P21.5	Reference_lincRNA	1.4188	0.0002261
XLOC_055142	FPKM1_group_13140_transcript_1	FPKM1_group_13140_transcript_1	Reference_lincRNA	1.41999	0.00137424
XLOC_071309	No_ID_in_the_reference	No_name_in_the_reference	New_lincRNA	1.42514	0.00203973
XLOC_085738	TCONS_00006378	linc-MUC20-2	Reference_lincRNA	1.42813	2.51e-05
XLOC_125378	No_ID_in_the_reference	No_name_in_the_reference	New_lincRNA	1.4285	0.000223237
XLOC_013797	No_ID_in_the_reference	No_name_in_the_reference	New_lincRNA	1.42939	0.000257663
XLOC_063199	No_ID_in_the_reference	No_name_in_the_reference	New_lincRNA	1.43279	1.93e-06
XLOC_008239	ENST00000435913.1	RP11-782C8.2	Reference_lincRNA	1.43361	0.00303279
XLOC_108225	ENST00000563225.1	RP1-80N2.3	Reference_lincRNA	1.43398	2.7e-09
XLOC_092726	TCONS_00008880	linc-BBS12-1	Reference_lincRNA	1.43629	0.000153325
XLOC_117659	FPKM1_group_30095_transcript_3	FPKM1_group_30095_transcript_3	Reference_lincRNA	1.43852	4.59e-06
XLOC_066233	TU_0121655_0	TU_0121655_0	Reference_lincRNA	1.44924	0.00166362
XLOC_043656	ENST00000560518.1	RP11-430B1.2	Reference_lincRNA	1.45313	0.000208603
XLOC_092503	ENST00000510505.1	RP11-703G6.1	Reference_lincRNA	1.45513	6.96e-06
XLOC_051424	ENST00000587960.1	RP11-798G7.8	Reference_lincRNA	1.45516	9.5e-06
XLOC_121040	TCONS_00014856	linc-EFR3A-4	Reference_lincRNA	1.46223	1.88e-09
XLOC_021469	FPKM1_group_4337_transcript_1	FPKM1_group_4337_transcript_1	Reference_lincRNA	1.47097	0.00194893
XLOC_137708	No_ID_in_the_reference	No_name_in_the_reference	New_lincRNA	1.47426	0.00813365
XLOC_090872	ENST00000570130.1	RP11-480A16.1	Reference_lincRNA	1.47516	4.3e-06
XLOC_000731	FPKM1_group_279_transcript_1	FPKM1_group_279_transcript_1	Reference_lincRNA	1.47713	0.000618288
XLOC_121317	No_ID_in_the_reference	No_name_in_the_reference	New_lincRNA	1.47848	3.87e-06
XLOC_048783	ENST00000568752.1	RP11-989E6.10	Reference_lincRNA	1.48133	2.18e-05
XLOC_115731	ENST00000602992.1	CTD-2227E11.1	Reference_lincRNA	1.48363	4.71e-05
XLOC_096783	FPKM1_group_24193_transcript_4	FPKM1_group_24193_transcript_4	Reference_lincRNA	1.48583	9.71e-05
XLOC_013711	No_ID_in_the_reference	No_name_in_the_reference	New_lincRNA	1.49099	5.27e-06
XLOC_067043	ENST00000436187.1	AC011747.4	Reference_lincRNA	1.49129	2.04e-11
XLOC_131226	FPKM1_group_34048_transcript_1	FPKM1_group_34048_transcript_1	Reference_lincRNA	1.49342	0.0210102
XLOC_132678	ENST00000429932.1	LL0XNC01-237H1.2	Reference_lincRNA	1.49422	3.49e-12
XLOC_052130	No_ID_in_the_reference	No_name_in_the_reference	New_lincRNA	1.49455	0.000259629
XLOC_092764	ENST00000513851.1	RP11-420A23.1	Reference_lincRNA	1.50123	2.14e-05
XLOC_109193	TCONS_00012453	linc-TRIM39-1	Reference_lincRNA	1.50411	1.34e-05
XLOC_116717	No_ID_in_the_reference	No_name_in_the_reference	New_lincRNA	1.50657	2.01e-06
XLOC_113590	TCONS_00013855	linc-SBDS-4	Reference_lincRNA	1.5089	7.94e-07
XLOC_113660	No_ID_in_the_reference	No_name_in_the_reference	New_lincRNA	1.51015	0.00120259
XLOC_090869	FPKM1_group_22709_transcript_1	FPKM1_group_22709_transcript_1	Reference_lincRNA	1.51016	6.33e-06
XLOC_031763	ENST00000538335.1	AC084018.1	Reference_lincRNA	1.51241	6.29e-10
XLOC_029375	ENST00000564363.1	RP11-1100L3.8	Reference_lincRNA	1.51301	0.000775023
XLOC_051932	No_ID_in_the_reference	No_name_in_the_reference	New_lincRNA	1.51304	7.44e-05
XLOC_109192	TCONS_00012453	linc-TRIM39-1	Reference_lincRNA	1.51851	6.19e-05
XLOC_113566	ENST00000610177.1	RP11-458F8.4	Reference_lincRNA	1.52613	1.13e-06
XLOC_122698	FPKM1_group_31316_transcript_3	FPKM1_group_31316_transcript_3	Reference_lincRNA	1.52712	0.000422347
XLOC_062655	No_ID_in_the_reference	No_name_in_the_reference	New_lincRNA	1.5309	3.07e-05
XLOC_053059	ENST00000584643.1	RP11-385D13.3	Reference_lincRNA	1.53372	4.31e-05
XLOC_003007	No_ID_in_the_reference	No_name_in_the_reference	New_lincRNA	1.53406	2.51e-06
XLOC_053210	FPKM1_group_12466_transcript_1	FPKM1_group_12466_transcript_1	Reference_lincRNA	1.53431	0.0073508
XLOC_014595	No_ID_in_the_reference	No_name_in_the_reference	New_lincRNA	1.53768	5.01e-05
XLOC_033069	FPKM1_group_8312_transcript_3	FPKM1_group_8312_transcript_3	Reference_lincRNA	1.5417	5.8e-05
XLOC_134704	FPKM1_group_34596_transcript_1	FPKM1_group_34596_transcript_1	Reference_lincRNA	1.54533	0.00015228
XLOC_064644	No_ID_in_the_reference	No_name_in_the_reference	New_lincRNA	1.55176	0.000257992
XLOC_044772	FPKM1_group_10664_transcript_1	FPKM1_group_10664_transcript_1	Reference_lincRNA	1.55213	2.54e-09
XLOC_133232	TCONS_00017270	linc-MAMLD1	Reference_lincRNA	1.5525	4.17e-06
XLOC_022900	TCONS_00019671	linc-DKFZp761E198	Reference_lincRNA	1.55481	7.18e-06
XLOC_056243	FPKM1_group_13654_transcript_1	FPKM1_group_13654_transcript_1	Reference_lincRNA	1.55825	0.00010812
XLOC_016012	No_ID_in_the_reference	No_name_in_the_reference	New_lincRNA	1.56127	4.28e-06
XLOC_063198	No_ID_in_the_reference	No_name_in_the_reference	New_lincRNA	1.56176	4.06e-09
XLOC_106609	No_ID_in_the_reference	No_name_in_the_reference	New_lincRNA	1.57103	2.38e-06
XLOC_130960	No_ID_in_the_reference	No_name_in_the_reference	New_lincRNA	1.57255	8.63e-06
XLOC_134715	FPKM1_group_34602_transcript_2	FPKM1_group_34602_transcript_2	Reference_lincRNA	1.57641	1.54e-05
XLOC_033073	TU_0044933_0	TU_0044933_0	Reference_lincRNA	1.57663	2.04e-05
XLOC_013614	No_ID_in_the_reference	No_name_in_the_reference	New_lincRNA	1.57671	8.23e-06
XLOC_105420	No_ID_in_the_reference	No_name_in_the_reference	New_lincRNA	1.57836	4.39e-05
XLOC_078523	ENST00000602654.1	AP000962.2	Reference_lincRNA	1.58415	0.00759444
XLOC_063200	No_ID_in_the_reference	No_name_in_the_reference	New_lincRNA	1.58785	8.2e-05
XLOC_021479	FPKM1_group_4344_transcript_4	FPKM1_group_4344_transcript_4	Reference_lincRNA	1.58808	0.00223893
XLOC_045172	ENST00000568297.1	RP11-386M24.6	Reference_lincRNA	1.58918	3.28e-05
XLOC_132366	FPKM1_group_34741_transcript_1	FPKM1_group_34741_transcript_1	Reference_lincRNA	1.59431	4.01e-05
XLOC_054461	FPKM1_group_12841_transcript_1	FPKM1_group_12841_transcript_1	Reference_lincRNA	1.60319	1.22e-05
XLOC_019237	ENST00000501122.2	NEAT1	Reference_lincRNA	1.60536	1.54e-10
XLOC_022482	FPKM1_group_4665_transcript_2	FPKM1_group_4665_transcript_2	Reference_lincRNA	1.61024	1.2e-07
XLOC_125213	TU_0100361_0	TU_0100361_0	Reference_lincRNA	1.61358	1.62e-06
XLOC_079230	FPKM1_group_19870_transcript_2	FPKM1_group_19870_transcript_2	Reference_lincRNA	1.62656	0.00321173
XLOC_119013	FPKM1_group_30632_transcript_5	FPKM1_group_30632_transcript_5	Reference_lincRNA	1.62717	0.000145352
XLOC_116721	No_ID_in_the_reference	No_name_in_the_reference	New_lincRNA	1.62977	6e-05
XLOC_099887	No_ID_in_the_reference	No_name_in_the_reference	New_lincRNA	1.63236	3.71e-06
XLOC_084686	No_ID_in_the_reference	No_name_in_the_reference	New_lincRNA	1.63335	0.000962502
XLOC_092479	TU_0049213_0	TU_0049213_0	Reference_lincRNA	1.63864	2.94e-05
XLOC_113586	TCONS_00014160	linc-AUTS2-5	Reference_lincRNA	1.6445	7.32e-14
XLOC_059914	TCONS_00027009	linc-ZNF382-3	Reference_lincRNA	1.65113	1.72e-07
XLOC_075777	No_ID_in_the_reference	No_name_in_the_reference	New_lincRNA	1.65987	6.71e-06
XLOC_036437	FPKM1_group_8710_transcript_1	FPKM1_group_8710_transcript_1	Reference_lincRNA	1.66025	9.78e-05
XLOC_127112	ENST00000600965.1	RP11-247A12.7	Reference_lincRNA	1.66052	0.00409288
XLOC_016144	FPKM1_group_3630_transcript_1	FPKM1_group_3630_transcript_1	Reference_lincRNA	1.66056	4.71e-05
XLOC_094513	TU_0047312_0	TU_0047312_0	Reference_lincRNA	1.6628	0.00030241
XLOC_038376	FPKM1_group_8720_transcript_2	FPKM1_group_8720_transcript_2	Reference_lincRNA	1.66785	2.74e-09
XLOC_070287	No_ID_in_the_reference	No_name_in_the_reference	New_lincRNA	1.66904	4.22e-07
XLOC_079221	ENST00000602654.1	AP000962.2	Reference_lincRNA	1.6699	0.000213615
XLOC_020996	No_ID_in_the_reference	No_name_in_the_reference	New_lincRNA	1.67008	3.61e-06
XLOC_113501	No_ID_in_the_reference	No_name_in_the_reference	New_lincRNA	1.67409	3.32e-07
XLOC_127019	ENST00000602859.1	RP11-489N22.3	Reference_lincRNA	1.68715	1.01e-05
XLOC_021476	FPKM1_group_4341_transcript_3	FPKM1_group_4341_transcript_3	Reference_lincRNA	1.68991	2.51e-05
XLOC_132689	No_ID_in_the_reference	No_name_in_the_reference	New_lincRNA	1.70578	1.51e-10
XLOC_078529	FPKM1_group_19870_transcript_3	FPKM1_group_19870_transcript_3	Reference_lincRNA	1.70781	5.74e-06
XLOC_062001	ENST00000562493.1	CTC-459F4.1	Reference_lincRNA	1.7126	4.04e-07
XLOC_005433	TCONS_00001441	linc-DNAJC8-2	Reference_lincRNA	1.71361	2.88e-10
XLOC_072056	FPKM1_group_17489_transcript_2	FPKM1_group_17489_transcript_2	Reference_lincRNA	1.71608	0.000380342
XLOC_130970	TU_0104717_0	TU_0104717_0	Reference_lincRNA	1.71747	5.79e-09
XLOC_018191	FPKM1_group_4341_transcript_1	FPKM1_group_4341_transcript_1	Reference_lincRNA	1.7188	7.07e-06
XLOC_082109	FPKM1_group_20498_transcript_1	FPKM1_group_20498_transcript_1	Reference_lincRNA	1.7199	0.000657777
XLOC_105418	No_ID_in_the_reference	No_name_in_the_reference	New_lincRNA	1.72723	9.84e-06
XLOC_010975	ENST00000608760.1	RP11-504P24.8	Reference_lincRNA	1.72752	1e-11
XLOC_100085	No_ID_in_the_reference	No_name_in_the_reference	New_lincRNA	1.72977	3.7e-06
XLOC_121216	No_ID_in_the_reference	No_name_in_the_reference	New_lincRNA	1.73074	7.87e-08
XLOC_088816	FPKM1_group_21911_transcript_1	FPKM1_group_21911_transcript_1	Reference_lincRNA	1.73485	1.46e-06
XLOC_035499	FPKM1_group_8357_transcript_1	FPKM1_group_8357_transcript_1	Reference_lincRNA	1.73709	2.08e-09
XLOC_045161	ENST00000555396.1	RP11-692C24.2	Reference_lincRNA	1.74719	4.83e-07
XLOC_004017	No_ID_in_the_reference	No_name_in_the_reference	New_lincRNA	1.75223	0.000870858
XLOC_117012	No_ID_in_the_reference	No_name_in_the_reference	New_lincRNA	1.75314	5.82e-07
XLOC_093937	FPKM1_group_22981_transcript_1	FPKM1_group_22981_transcript_1	Reference_lincRNA	1.75483	1.86e-08
XLOC_008583	TCONS_00001679	linc-SEMA6C	Reference_lincRNA	1.75601	4e-07
XLOC_043070	FPKM1_group_10003_transcript_3	FPKM1_group_10003_transcript_3	Reference_lincRNA	1.75669	4.32e-10
XLOC_081618	No_ID_in_the_reference	No_name_in_the_reference	New_lincRNA	1.75889	5.59e-05
XLOC_124631	FPKM1_group_32201_transcript_4	FPKM1_group_32201_transcript_4	Reference_lincRNA	1.76821	3.52e-05
XLOC_117477	No_ID_in_the_reference	No_name_in_the_reference	New_lincRNA	1.76904	9.9e-05
XLOC_049043	ENST00000569998.1	RP11-142G1.3	Reference_lincRNA	1.77579	4.21e-08
XLOC_038354	FPKM1_group_8705_transcript_3	FPKM1_group_8705_transcript_3	Reference_lincRNA	1.77732	8.21e-13
XLOC_002368	ENST00000437515.1	RP11-343N15.1	Reference_lincRNA	1.78028	2.36e-06
XLOC_033121	FPKM1_group_8356_transcript_2	FPKM1_group_8356_transcript_2	Reference_lincRNA	1.78379	2.23e-07
XLOC_117561	No_ID_in_the_reference	No_name_in_the_reference	New_lincRNA	1.78596	0.00120638
XLOC_071281	FPKM1_group_17193_transcript_1	FPKM1_group_17193_transcript_1	Reference_lincRNA	1.78717	0.000379017
XLOC_045171	ENST00000554542.1	LINC00930	Reference_lincRNA	1.79074	7.42e-07
XLOC_049348	FPKM1_group_11774_transcript_3	FPKM1_group_11774_transcript_3	Reference_lincRNA	1.82253	1.44e-09
XLOC_063106	FPKM1_group_14965_transcript_1	FPKM1_group_14965_transcript_1	Reference_lincRNA	1.82543	2.44e-05
XLOC_003714	No_ID_in_the_reference	No_name_in_the_reference	New_lincRNA	1.82626	3.9e-06
XLOC_010367	No_ID_in_the_reference	No_name_in_the_reference	New_lincRNA	1.83499	1.55e-06
XLOC_052182	ENST00000576963.1	RP11-353N14.2	Reference_lincRNA	1.85175	9.06e-08
XLOC_108897	No_ID_in_the_reference	No_name_in_the_reference	New_lincRNA	1.8524	9.15e-05
XLOC_055937	TCONS_00025785	linc-SECTM1-3	Reference_lincRNA	1.8526	7.72e-06
XLOC_028035	FPKM1_group_5719_transcript_3	FPKM1_group_5719_transcript_3	Reference_lincRNA	1.85473	0.000447319
XLOC_077956	FPKM1_group_19643_transcript_1	FPKM1_group_19643_transcript_1	Reference_lincRNA	1.8609	3.36e-06
XLOC_061901	No_ID_in_the_reference	No_name_in_the_reference	New_lincRNA	1.86168	9.37e-18
XLOC_032376	TU_0043401_0	TU_0043401_0	Reference_lincRNA	1.86688	5.37e-05
XLOC_080090	TCONS_00029300	linc-RSPH1-1	Reference_lincRNA	1.86915	1.96e-09
XLOC_117513	No_ID_in_the_reference	No_name_in_the_reference	New_lincRNA	1.87118	1.49e-06
XLOC_035503	FPKM1_group_8360_transcript_1	FPKM1_group_8360_transcript_1	Reference_lincRNA	1.87144	1.18e-08
XLOC_086487	FPKM1_group_21000_transcript_1	FPKM1_group_21000_transcript_1	Reference_lincRNA	1.87277	2.26e-09
XLOC_082994	No_ID_in_the_reference	No_name_in_the_reference	New_lincRNA	1.87337	2.92e-08
XLOC_070352	ENST00000609751.1	AC159540.1	Reference_lincRNA	1.87711	9.27e-10
XLOC_002383	ENST00000411746.1	RP11-417J8.3	Reference_lincRNA	1.88046	0.000436243
XLOC_074849	No_ID_in_the_reference	No_name_in_the_reference	New_lincRNA	1.88316	4.84e-08
XLOC_120986	TU_0099864_0	TU_0099864_0	Reference_lincRNA	1.8919	4.26e-13
XLOC_101657	ENST00000607051.1	RP11-1250I15.3	Reference_lincRNA	1.89814	4.04e-06
XLOC_091041	TU_0046121_0	TU_0046121_0	Reference_lincRNA	1.90945	6.99e-05
XLOC_062841	No_ID_in_the_reference	No_name_in_the_reference	New_lincRNA	1.91531	4.83e-05
XLOC_117482	No_ID_in_the_reference	No_name_in_the_reference	New_lincRNA	1.92686	3.59e-06
XLOC_032381	TU_0043401_0	TU_0043401_0	Reference_lincRNA	1.92949	1.73e-05
XLOC_047477	No_ID_in_the_reference	No_name_in_the_reference	New_lincRNA	1.93574	4.87e-08
XLOC_100103	No_ID_in_the_reference	No_name_in_the_reference	New_lincRNA	1.94094	1.85e-08
XLOC_070288	No_ID_in_the_reference	No_name_in_the_reference	New_lincRNA	1.94307	2.43e-10
XLOC_106611	No_ID_in_the_reference	No_name_in_the_reference	New_lincRNA	1.9441	5.23e-09
XLOC_070283	ENST00000412393.1	LINC00342	Reference_lincRNA	1.94568	7.2e-09
XLOC_132169	No_ID_in_the_reference	No_name_in_the_reference	New_lincRNA	1.94762	7.25e-11
XLOC_025829	TU_0078290_0	TU_0078290_0	Reference_lincRNA	1.96862	7.73e-07
XLOC_124220	ENST00000522778.1	RP11-946L20.4	Reference_lincRNA	1.96961	7.7e-10
XLOC_010369	No_ID_in_the_reference	No_name_in_the_reference	New_lincRNA	1.97817	4.07e-06
XLOC_101660	FPKM1_group_25198_transcript_1	FPKM1_group_25198_transcript_1	Reference_lincRNA	1.98279	2.79e-06
XLOC_002615	No_ID_in_the_reference	No_name_in_the_reference	New_lincRNA	1.98777	2.22e-05
XLOC_010368	No_ID_in_the_reference	No_name_in_the_reference	New_lincRNA	2.0024	8.37e-08
XLOC_106111	ENST00000562904.1	RP11-457M11.5	Reference_lincRNA	2.00572	6.9e-15
XLOC_128952	No_ID_in_the_reference	No_name_in_the_reference	New_lincRNA	2.0242	1.27e-05
XLOC_134509	FPKM1_group_34536_transcript_2	FPKM1_group_34536_transcript_2	Reference_lincRNA	2.03028	9.76e-07
XLOC_041716	ENST00000559477.1	RP11-279F6.1	Reference_lincRNA	2.03166	1.19e-09
XLOC_121220	TU_0100361_0	TU_0100361_0	Reference_lincRNA	2.03411	2.97e-07
XLOC_007037	FPKM1_group_956_transcript_3	FPKM1_group_956_transcript_3	Reference_lincRNA	2.03523	1.38e-06
XLOC_081671	FPKM1_group_20331_transcript_1	FPKM1_group_20331_transcript_1	Reference_lincRNA	2.04739	0.000422776
XLOC_106612	No_ID_in_the_reference	No_name_in_the_reference	New_lincRNA	2.06303	7.66e-10
XLOC_025823	TU_0078288_0	TU_0078288_0	Reference_lincRNA	2.06742	5.27e-09
XLOC_137212	No_ID_in_the_reference	No_name_in_the_reference	New_lincRNA	2.08511	1.09e-06
XLOC_109194	TCONS_00012453	linc-TRIM39-1	Reference_lincRNA	2.09155	2.71e-12
XLOC_060432	No_ID_in_the_reference	No_name_in_the_reference	New_lincRNA	2.09184	3.3e-09
XLOC_038361	FPKM1_group_8708_transcript_4	FPKM1_group_8708_transcript_4	Reference_lincRNA	2.10282	2.69e-09
XLOC_130594	No_ID_in_the_reference	No_name_in_the_reference	New_lincRNA	2.11462	3.38e-07
XLOC_014597	No_ID_in_the_reference	No_name_in_the_reference	New_lincRNA	2.12332	1.32e-08
XLOC_060509	TCONS_00027080	linc-KLK3-1	Reference_lincRNA	2.12565	5.77e-08
XLOC_025832	TU_0078293_0	TU_0078293_0	Reference_lincRNA	2.131	3.82e-06
XLOC_134853	No_ID_in_the_reference	No_name_in_the_reference	New_lincRNA	2.14331	9.93e-05
XLOC_080962	ENST00000609162.1	CTA-228A9.3	Reference_lincRNA	2.14752	8.34e-12
XLOC_025824	TU_0078288_0	TU_0078288_0	Reference_lincRNA	2.15078	2.91e-14
XLOC_092713	ENST00000505556.1	RP11-501E14.1	Reference_lincRNA	2.17045	3.02e-10
XLOC_049928	ENST00000563626.1	RP11-314O13.1	Reference_lincRNA	2.17804	0.000392635
XLOC_038363	FPKM1_group_8709_transcript_1	FPKM1_group_8709_transcript_1	Reference_lincRNA	2.18858	3.36e-06
XLOC_041727	TU_0112020_0	TU_0112020_0	Reference_lincRNA	2.20468	5.94e-08
XLOC_033802	FPKM1_group_7619_transcript_1	FPKM1_group_7619_transcript_1	Reference_lincRNA	2.21859	1.21e-06
XLOC_036433	FPKM1_group_8708_transcript_2	FPKM1_group_8708_transcript_2	Reference_lincRNA	2.22582	6.02e-13
XLOC_072001	FPKM1_group_17478_transcript_2	FPKM1_group_17478_transcript_2	Reference_lincRNA	2.23346	6.42e-06
XLOC_101662	FPKM1_group_25200_transcript_1	FPKM1_group_25200_transcript_1	Reference_lincRNA	2.2377	1.05e-07
XLOC_134674	No_ID_in_the_reference	No_name_in_the_reference	New_lincRNA	2.26192	2.67e-12
XLOC_108052	TU_0000033_0	TU_0000033_0	Reference_lincRNA	2.29317	8.91e-11
XLOC_100102	No_ID_in_the_reference	No_name_in_the_reference	New_lincRNA	2.35686	9.63e-10
XLOC_025822	TU_0078294_0	TU_0078294_0	Reference_lincRNA	2.36684	5.14e-12
XLOC_079024	No_ID_in_the_reference	No_name_in_the_reference	New_lincRNA	2.36848	1.08e-06
XLOC_001473	FPKM1_group_579_transcript_2	FPKM1_group_579_transcript_2	Reference_lincRNA	2.38867	2.81e-13
XLOC_038366	FPKM1_group_8711_transcript_1	FPKM1_group_8711_transcript_1	Reference_lincRNA	2.43626	3.3e-13
XLOC_047081	TU_0054542_0	TU_0054542_0	Reference_lincRNA	2.46324	2.26e-05
XLOC_102562	No_ID_in_the_reference	No_name_in_the_reference	New_lincRNA	2.58098	3.2e-09
XLOC_089686	No_ID_in_the_reference	No_name_in_the_reference	New_lincRNA	2.58353	1.57e-06
XLOC_091045	TCONS_00007951	linc-FGFRL1	Reference_lincRNA	2.60785	5.41e-13
XLOC_024850	FPKM1_group_5566_transcript_3	FPKM1_group_5566_transcript_3	Reference_lincRNA	2.6214	2.17e-07
XLOC_127312	No_ID_in_the_reference	No_name_in_the_reference	New_lincRNA	2.62282	8.95e-09
XLOC_072502	FPKM1_group_17662_transcript_2	FPKM1_group_17662_transcript_2	Reference_lincRNA	2.65106	8.05e-13
XLOC_063105	FPKM1_group_14965_transcript_5	FPKM1_group_14965_transcript_5	Reference_lincRNA	2.67488	3.67e-09
XLOC_126578	FPKM1_group_33521_transcript_3	FPKM1_group_33521_transcript_3	Reference_lincRNA	2.69942	3.49e-13
XLOC_129950	No_ID_in_the_reference	No_name_in_the_reference	New_lincRNA	2.74037	2.09e-10
XLOC_100090	No_ID_in_the_reference	No_name_in_the_reference	New_lincRNA	2.82093	1.02e-11
XLOC_129947	FPKM1_group_33521_transcript_4	FPKM1_group_33521_transcript_4	Reference_lincRNA	2.83434	3.5e-19
XLOC_060443	No_ID_in_the_reference	No_name_in_the_reference	New_lincRNA	2.84164	6.68e-15
XLOC_060439	FPKM1_group_14965_transcript_3	FPKM1_group_14965_transcript_3	Reference_lincRNA	2.94835	3.41e-15
XLOC_081756	FPKM1_group_20354_transcript_4	FPKM1_group_20354_transcript_4	Reference_lincRNA	3.0188	3.49e-10
XLOC_025827	TU_0078288_0	TU_0078288_0	Reference_lincRNA	3.0829	6.03e-13
XLOC_129941	FPKM1_group_33520_transcript_4	FPKM1_group_33520_transcript_4	Reference_lincRNA	3.0858	3.14e-15
XLOC_126579	FPKM1_group_33521_transcript_5	FPKM1_group_33521_transcript_5	Reference_lincRNA	3.1184	6.51e-19
XLOC_101216	TU_0084303_0	TU_0084303_0	Reference_lincRNA	3.12446	4.33e-10
XLOC_095116	FPKM1_group_23451_transcript_2	FPKM1_group_23451_transcript_2	Reference_lincRNA	3.17339	3.98e-17
XLOC_098302	TU_0084308_0	TU_0084308_0	Reference_lincRNA	3.43085	3.52e-09
XLOC_024842	No_ID_in_the_reference	No_name_in_the_reference	New_lincRNA	3.58598	1.79e-11
XLOC_079325	FPKM1_group_19908_transcript_1	FPKM1_group_19908_transcript_1	Reference_lincRNA	3.72252	3.51e-13
