# Supplementary material for: Chromatin Landscape Distinguishes the Genomic Loci of Hundreds of Androgen-Receptor-Associated LincRNAs From the Loci of Non-associated LincRNAs
Source: Front Genet. 2018 Apr 25;9:132. doi: 10.3389/fgene.2018.00132 (PMC5985396; doi:10.3389/fgene.2018.00132)
Supplement: Supplementary file 7 [file Table_7.XLSX]

## Sheet: lincRNAs_andro_resp_and_diff_tu
Table S7 - List of LNCaP lincRNAs that are androgen-responsive and were differentially expressed in tumor samples compared to adjacent normal tissue.
Note: The genomic coordinates of lincRNAs annotated as FPKM1_group_nnnnn_transcript_n can be found in Hangauer et. al. 2013, PLoS Genet 9, e1003569.
cufflinks_code (from this work)	GeneID (from the comprehensive reference transcriptome, compiled in this work from public lincRNAs datasets; see Methods)	Gene_name	LincRNAs	log2ratio(Androgen/Vehicle) in LNCaP (this work)	log2ratio(Tumor/Normal) reanalysis of data from Ren et al. 2012 (this work)	FDR (0.05) from reanalysis of data from Ren et al. 2012 (this work)
XLOC_079325	FPKM1_group_19908_transcript_1	FPKM1_group_19908_transcript_1	Reference_lincRNA	-1.3896	3.72252	3.51e-13
XLOC_024842	No_ID_in_the_reference	No_name_in_the_reference	New_lincRNA	1.43249	3.58598	1.79e-11
XLOC_098302	TU_0084308_0	TU_0084308_0	Reference_lincRNA	4.70874	3.43085	3.52e-09
XLOC_101216	TU_0084303_0	TU_0084303_0	Reference_lincRNA	4.43452	3.12446	4.33e-10
XLOC_025827	TU_0078288_0	TU_0078288_0	Reference_lincRNA	-1.28205	3.0829	6.03e-13
XLOC_060439	FPKM1_group_14965_transcript_3	FPKM1_group_14965_transcript_3	Reference_lincRNA	1.04092	2.94835	3.41e-15
XLOC_060443	No_ID_in_the_reference	No_name_in_the_reference	New_lincRNA	1.19662	2.84164	6.68e-15
XLOC_102562	No_ID_in_the_reference	No_name_in_the_reference	New_lincRNA	-1.35649	2.58098	3.2e-09
XLOC_047081	TU_0054542_0	TU_0054542_0	Reference_lincRNA	3.51928	2.46324	2.26e-05
XLOC_001473	FPKM1_group_579_transcript_2	FPKM1_group_579_transcript_2	Reference_lincRNA	4.35179	2.38867	2.81e-13
XLOC_079024	No_ID_in_the_reference	No_name_in_the_reference	New_lincRNA	1.40157	2.36848	1.08e-06
XLOC_041727	TU_0112020_0	TU_0112020_0	Reference_lincRNA	-2.10472	2.20468	5.94e-08
XLOC_049928	ENST00000563626.1	RP11-314O13.1	Reference_lincRNA	3.93452	2.17804	0.000392635
XLOC_025824	TU_0078288_0	TU_0078288_0	Reference_lincRNA	-1.44514	2.15078	2.91e-14
XLOC_134853	No_ID_in_the_reference	No_name_in_the_reference	New_lincRNA	3.86799	2.14331	9.93e-05
XLOC_060509	TCONS_00027080	linc-KLK3-1	Reference_lincRNA	1.66597	2.12565	5.77e-08
XLOC_081671	FPKM1_group_20331_transcript_1	FPKM1_group_20331_transcript_1	Reference_lincRNA	2.23035	2.04739	0.000422776
XLOC_128952	No_ID_in_the_reference	No_name_in_the_reference	New_lincRNA	-1.78038	2.0242	1.27e-05
XLOC_106111	ENST00000562904.1	RP11-457M11.5	Reference_lincRNA	-1.04305	2.00572	6.9e-15
XLOC_010368	No_ID_in_the_reference	No_name_in_the_reference	New_lincRNA	3.16899	2.0024	8.37e-08
XLOC_002615	No_ID_in_the_reference	No_name_in_the_reference	New_lincRNA	-2.08578	1.98777	2.22e-05
XLOC_010369	No_ID_in_the_reference	No_name_in_the_reference	New_lincRNA	3.40954	1.97817	4.07e-06
XLOC_070288	No_ID_in_the_reference	No_name_in_the_reference	New_lincRNA	-1.05461	1.94307	2.43e-10
XLOC_120986	TU_0099864_0	TU_0099864_0	Reference_lincRNA	-2.26501	1.8919	4.26e-13
XLOC_061901	No_ID_in_the_reference	No_name_in_the_reference	New_lincRNA	2.84217	1.86168	9.37e-18
XLOC_077956	FPKM1_group_19643_transcript_1	FPKM1_group_19643_transcript_1	Reference_lincRNA	3.11767	1.8609	3.36e-06
XLOC_010367	No_ID_in_the_reference	No_name_in_the_reference	New_lincRNA	3.39122	1.83499	1.55e-06
XLOC_045171	ENST00000554542.1	LINC00930	Reference_lincRNA	2.16765	1.79074	7.42e-07
XLOC_071281	FPKM1_group_17193_transcript_1	FPKM1_group_17193_transcript_1	Reference_lincRNA	2.29424	1.78717	0.000379017
XLOC_049043	ENST00000569998.1	RP11-142G1.3	Reference_lincRNA	1.69877	1.77579	4.21e-08
XLOC_124631	FPKM1_group_32201_transcript_4	FPKM1_group_32201_transcript_4	Reference_lincRNA	-1.46223	1.76821	3.52e-05
XLOC_100085	No_ID_in_the_reference	No_name_in_the_reference	New_lincRNA	-1.25709	1.72977	3.7e-06
XLOC_020996	No_ID_in_the_reference	No_name_in_the_reference	New_lincRNA	1.63458	1.67008	3.61e-06
XLOC_094513	TU_0047312_0	TU_0047312_0	Reference_lincRNA	2.52817	1.6628	0.00030241
XLOC_045172	ENST00000568297.1	RP11-386M24.6	Reference_lincRNA	1.31174	1.58918	3.28e-05
XLOC_022900	TCONS_00019671	linc-DKFZp761E198	Reference_lincRNA	-1.29908	1.55481	7.18e-06
XLOC_033069	FPKM1_group_8312_transcript_3	FPKM1_group_8312_transcript_3	Reference_lincRNA	2.40504	1.5417	5.8e-05
XLOC_122698	FPKM1_group_31316_transcript_3	FPKM1_group_31316_transcript_3	Reference_lincRNA	-1.84906	1.52712	0.000422347
XLOC_013711	No_ID_in_the_reference	No_name_in_the_reference	New_lincRNA	-1.21386	1.49099	5.27e-06
XLOC_066233	TU_0121655_0	TU_0121655_0	Reference_lincRNA	1.93165	1.44924	0.00166362
XLOC_062652	No_ID_in_the_reference	No_name_in_the_reference	New_lincRNA	-1.07305	1.41871	2.79e-06
XLOC_080038	FPKM1_group_20176_transcript_1	FPKM1_group_20176_transcript_1	Reference_lincRNA	3.08765	1.40075	0.0135279
XLOC_063201	No_ID_in_the_reference	No_name_in_the_reference	New_lincRNA	1.00894	1.38132	0.00469606
XLOC_029377	TCONS_00021312	linc-FIGNL2-2	Reference_lincRNA	5.35728	1.37356	0.000232863
XLOC_050511	TCONS_00025555	linc-TRAPPC1	Reference_lincRNA	1.09239	1.35855	0.000651564
XLOC_118418	FPKM1_group_30396_transcript_3	FPKM1_group_30396_transcript_3	Reference_lincRNA	2.22785	1.33075	0.00155012
XLOC_048405	FPKM1_group_11471_transcript_1	FPKM1_group_11471_transcript_1	Reference_lincRNA	1.05068	1.31344	0.0128466
XLOC_009411	FPKM1_group_1708_transcript_2	FPKM1_group_1708_transcript_2	Reference_lincRNA	1.72013	1.31323	0.00203736
XLOC_088748	FPKM1_group_21886_transcript_1	FPKM1_group_21886_transcript_1	Reference_lincRNA	4.56425	1.30994	0.00435156
XLOC_134887	FPKM1_group_34666_transcript_1	FPKM1_group_34666_transcript_1	Reference_lincRNA	3.15339	1.29932	0.00864703
XLOC_026090	No_ID_in_the_reference	No_name_in_the_reference	New_lincRNA	-1.10007	1.28552	0.000167273
XLOC_089356	FPKM1_group_22103_transcript_3	FPKM1_group_22103_transcript_3	Reference_lincRNA	2.71865	1.27992	3.33e-06
XLOC_129988	ENST00000603533.1	RP11-435O5.7	Reference_lincRNA	-1.71818	1.24309	0.00128004
XLOC_009408	FPKM1_group_1709_transcript_1	FPKM1_group_1709_transcript_1	Reference_lincRNA	1.59613	1.20699	1.26e-05
XLOC_050510	ENST00000577807.1	RP11-599B13.3	Reference_lincRNA	1.30123	1.20348	0.00772024
XLOC_009402	No_ID_in_the_reference	No_name_in_the_reference	New_lincRNA	1.65058	1.19669	0.00445761
XLOC_080800	FPKM1_group_20448_transcript_2	FPKM1_group_20448_transcript_2	Reference_lincRNA	1.58219	1.19175	0.0068236
XLOC_136738	ENST00000435597.1	RP11-1114A5.4	Reference_lincRNA	-1.04385	1.15565	5.38e-05
XLOC_098286	FPKM1_group_24995_transcript_1	FPKM1_group_24995_transcript_1	Reference_lincRNA	4.70957	1.14335	0.00520792
XLOC_128949	No_ID_in_the_reference	No_name_in_the_reference	New_lincRNA	-1.67106	1.10733	0.0165873
XLOC_022300	FPKM1_group_4633_transcript_2	FPKM1_group_4633_transcript_2	Reference_lincRNA	-1.04297	1.09086	0.00104228
XLOC_088847	ENST00000608488.1	RP11-379B18.5	Reference_lincRNA	-1.12277	1.07578	7.74e-05
XLOC_002672	No_ID_in_the_reference	No_name_in_the_reference	New_lincRNA	-1.46839	1.07141	0.00305175
XLOC_128562	No_ID_in_the_reference	No_name_in_the_reference	New_lincRNA	1.21815	1.05071	0.00222657
XLOC_089799	ENST00000607624.1	RP11-379F4.7	Reference_lincRNA	1.60963	-1.09807	0.0216792
XLOC_127118	ENST00000423122.1	RP11-65J3.1	Reference_lincRNA	-1.5018	-1.4203	0.000102478
