# Supplementary material for: Chromatin Landscape Distinguishes the Genomic Loci of Hundreds of Androgen-Receptor-Associated LincRNAs From the Loci of Non-associated LincRNAs
Source: Front Genet. 2018 Apr 25;9:132. doi: 10.3389/fgene.2018.00132 (PMC5985396; doi:10.3389/fgene.2018.00132)
Supplement: Supplementary file 10 [file Table_10.XLSX]

## Sheet: Sheet1
Table S10 - Mean accuracy score for the training of the Random Forest models in a five-fold cross validation scheme.
Random Forest model training for ARA-lincRNAs with protein-coding neighbors having a positive expression fold-change upon androgen treatment
Score type*	Number of trees	Mean score value
OOB score	100	0.610169
Accuracy	100	0.598413
OOB score	500	0.59887
Accuracy	500	0.615476
OOB score	1000	0.635593
Accuracy	1000	0.629444
OOB score	10000	0.618644
Accuracy	10000	0.615397
Random Forest model training for ARA-lincRNAs with protein-coding neighbors having a negative expression fold-change upon androgen treatment
Score type*	Number of trees	Mean score value
OOB score	100	0.598765
Accuracy	100	0.590809
OOB score	500	0.641975
Accuracy	500	0.597059
OOB score	1000	0.623457
Accuracy	1000	0.597426
OOB score	10000	0.62963
Accuracy	10000	0.578676
* Score types: OOB score, out of bag score; Accuracy, accuracy index (see Methods)
